# Supplementary material for: catena-Poly[[(pyrimidine-2-carb­oxy­lic acid)iron(II)]-μ-oxalato]
Source: Acta Crystallogr Sect E Struct Rep Online. 2010 Aug 4;66(Pt 9):m1059. doi: 10.1107/S1600536810030023 (PMC3008040; doi:10.1107/S1600536810030023)
Supplement: Supplementary file 1 [file e-66-m1059-sup1.cif]

##############################################################################
###                                                                        ###
###        Electronic paper (Acta Crystallographica Section E)             ###
###                                                                        ###
##############################################################################
#                                                                            #
# This CIF contains the data in a paper accepted for publication in Acta     #
# Crystallographica Section E. It conforms to the requirements of Notes      #
# for Authors for Section E, and has been peer reviewed under the auspices   #
# of the IUCr Commission on Journals.                                        #
#                                                                            #
# Full details of the Crystallographic Information File format               #
# are given in the paper "The Crystallographic Information File (CIF):       #
# a New Standard Archive File for Crystallography" by S. R. Hall, F. H.      #
# Allen and I. D. Brown [Acta Cryst. (1991), A47, 655-685].                  #
#                                                                            #
# The current version of the core CIF dictionary is obtainable from          #
# ftp://ftp.iucr.org/pub/cif_core.dic. The current version number is 2.4.    #
#                                                                            #
# Software is freely available for graphical display of the structure(s) in  #
# this CIF.  For information consult the CIF home page http://www.iucr.org/  #
# cif/home.html                                                              #
#                                                                            #
# This file may be used for bona fide research purposes within the           #
# scientific community so long as proper attribution is given to the journal # 
# article from which it was obtained.                                        #
#                                                                            #
##############################################################################
                                             
data_global
_audit_creation_method     SHELXL-97
_journal_date_recd_electronic     2010-06-12
_journal_date_accepted     2010-07-28
_journal_name_full     'Acta Crystallographica, Section E'
_journal_year     2010
_journal_volume     66
_journal_issue      9
_journal_page_first     m1059
_journal_page_last     m1059
_journal_paper_category     QM
_journal_coeditor_code     PV2297
_publ_contact_author_name     'Dr. Liu, Fu-Chen'
_publ_contact_author_address
;
School of Chemistry and Chemical
Engineering, Tianjin University of Technology,
Tianjin 300191
People's Republic of China
;
_publ_contact_author_email     fuchenliutj@yahoo.com
_publ_contact_author_fax     ?
_publ_contact_author_phone     '++86-22-24095017'
_publ_section_title
;
<i>catena</i>-Poly[[(pyrimidine-2-carboxylic acid)iron(II)]-\m-oxalato]
;
loop_
    _publ_author_name
    _publ_author_footnote
    _publ_author_address
    'Zhao, Jiong-Peng' .
;
School of Chemistry and Chemical Engineering,
Tianjin University of Technology,
Tianjin 300191
People's Republic of China
;
    'Liu, Fu-Chen' .
;
School of Chemistry and Chemical Engineering,
Tianjin University of Technology,
Tianjin 300191
People's Republic of China
;
_chemical_name_systematic     ?
data_I
_chemical_name_common     ?
_chemical_formula_moiety     'C7 H4 Fe N2 O6'
_chemical_formula_sum     'C7 H4 Fe N2 O6'
_chemical_formula_structural     ?
_chemical_formula_analytical     ?
_chemical_formula_iupac     '[Fe (C2 O4) (C5 H4 N2 O4)]'
_chemical_formula_weight     267.97
_chemical_melting_point     ?
_symmetry_cell_setting     orthorhombic
_symmetry_space_group_name_H-M     'P n a 21'
_symmetry_space_group_name_Hall     'P 2c -2n'
loop_
    _symmetry_equiv_pos_as_xyz
    'x, y, z'
    '-x, -y, z+1/2'
    'x+1/2, -y+1/2, z'
    '-x+1/2, y+1/2, z+1/2'
_cell_length_a     9.0524(18)
_cell_length_b     9.1578(18)
_cell_length_c     11.329(2)
_cell_angle_alpha     90.00
_cell_angle_beta     90.00
_cell_angle_gamma     90.00
_cell_volume     939.2(3)
_cell_formula_units_Z     4
_cell_measurement_reflns_used     8691
_cell_measurement_theta_min     3.2
_cell_measurement_theta_max     27.5
_cell_measurement_temperature     293(2)
_exptl_crystal_description     block
_exptl_crystal_colour     red
_exptl_crystal_size_max     0.2
_exptl_crystal_size_mid     0.18
_exptl_crystal_size_min     0.16
_exptl_crystal_density_diffrn     1.895
_exptl_crystal_density_meas     ?
_exptl_crystal_density_method     'not measured'
_exptl_crystal_F_000     536
_exptl_absorpt_coefficient_mu     1.622
_exptl_absorpt_correction_type     multi-scan
_exptl_absorpt_process_details     '(ABSCOR; Higashi, 1995)'
_exptl_absorpt_correction_T_min     0.7798
_exptl_absorpt_correction_T_max     1
_exptl_special_details
;
;
_diffrn_ambient_temperature     293(2)
_diffrn_radiation_type     MoK\a
_diffrn_radiation_wavelength     0.71073
_diffrn_radiation_source     'fine-focus sealed tube'
_diffrn_radiation_monochromator     graphite
_diffrn_measurement_device_type     'Rigaku SCXmini'
_diffrn_measurement_method     '\w scans'
_diffrn_detector_area_resol_mean     ?
_diffrn_reflns_number     7603
_diffrn_reflns_av_R_equivalents     0.0743
_diffrn_reflns_av_sigmaI/netI     0.0506
_diffrn_reflns_theta_min     3.16
_diffrn_reflns_theta_max     25.01
_diffrn_reflns_theta_full     25.01
_diffrn_measured_fraction_theta_max     0.999
_diffrn_measured_fraction_theta_full     0.999
_diffrn_reflns_limit_h_min     -10
_diffrn_reflns_limit_h_max     10
_diffrn_reflns_limit_k_min     -10
_diffrn_reflns_limit_k_max     10
_diffrn_reflns_limit_l_min     -13
_diffrn_reflns_limit_l_max     13
_diffrn_standards_number     0
_diffrn_standards_interval_count     0
_diffrn_standards_interval_time     0
_diffrn_standards_decay_%     0
loop_
    _diffrn_standard_refln_index_h
    _diffrn_standard_refln_index_k
    _diffrn_standard_refln_index_l
    ? ? ?
_refine_special_details
;
Refinement of <i>F</i>^2^ against ALL reflections. The weighted <i>R</i>-factor
<i>wR</i> and goodness of fit <i>S</i> are based on <i>F</i>^2^, conventional
<i>R</i>-factors <i>R</i> are based on <i>F</i>, with <i>F</i> set to zero for
negative <i>F</i>^2^. The threshold expression of <i>F</i>^2^ >
\s(<i>F</i>^2^) is used only for calculating <i>R</i>-factors(gt) <i>etc</i>.
and is not relevant to the choice of reflections for refinement.
<i>R</i>-factors based on <i>F</i>^2^ are statistically about twice as large
as those based on <i>F</i>, and <i>R</i>- factors based on ALL data will be
even larger.
;
_reflns_number_total     1658
_reflns_number_gt     1503
_reflns_threshold_expression     I>2sigma(I)
_refine_ls_structure_factor_coef     Fsqd
_refine_ls_matrix_type     full
_refine_ls_R_factor_all     0.0557
_refine_ls_R_factor_gt     0.0402
_refine_ls_wR_factor_gt     0.0799
_refine_ls_wR_factor_ref     0.0828
_refine_ls_goodness_of_fit_ref     1.109
_refine_ls_restrained_S_all     1.108
_refine_ls_number_reflns     1658
_refine_ls_number_parameters     145
_refine_ls_number_restraints     1
_refine_ls_hydrogen_treatment     constr
_refine_ls_weighting_scheme     calc
_refine_ls_weighting_details
         'calc w=1/[\s^2^(Fo^2^)+(0.0339P)^2^+0.7762P] where P=(Fo^2^+2Fc^2^)/3'
_atom_sites_solution_hydrogens     geom
_atom_sites_solution_primary     direct
_atom_sites_solution_secondary     difmap
_refine_ls_shift/su_max     0.001
_refine_ls_shift/su_mean     0.000
_refine_diff_density_max     0.458
_refine_diff_density_min     -0.303
_refine_ls_extinction_method     none
_refine_ls_extinction_coef     ?
_refine_ls_abs_structure_details     'Flack (1983), 783 Friedel pairs'
_refine_ls_abs_structure_Flack     0.05(3)
loop_
    _atom_type_symbol
    _atom_type_description
    _atom_type_scat_dispersion_real
    _atom_type_scat_dispersion_imag
    _atom_type_scat_source
    'C' 'C' 0.0033 0.0016
; International Tables Vol C Tables 4.2.6.8 and 6.1.1.4
;
    'H' 'H' 0.0000 0.0000
; International Tables Vol C Tables 4.2.6.8 and 6.1.1.4
;
    'N' 'N' 0.0061 0.0033
; International Tables Vol C Tables 4.2.6.8 and 6.1.1.4
;
    'O' 'O' 0.0106 0.0060
; International Tables Vol C Tables 4.2.6.8 and 6.1.1.4
;
    Fe' 'Fe' 0.3463 0.8444
; International Tables Vol C Tables 4.2.6.8 and 6.1.1.4
;
_computing_data_collection
               'SCXmini Benchtop Crystallography System Software (Rigaku, 2006)'
_computing_cell_refinement     'PROCESS-AUTO (Rigaku, 1998)'
_computing_data_reduction     'PROCESS-AUTO (Rigaku, 1998)'
_computing_structure_solution     'SHELXS97 (Sheldrick, 2008)'
_computing_structure_refinement     'SHELXL97 (Sheldrick, 2008)'
_computing_molecular_graphics
                    'ORTEPIII (Burnett & Johnson, 1996) and PLATON (Spek, 2009)'
_computing_publication_material     'SHELXTL (Sheldrick, 2008)'
loop_
    _atom_site_type_symbol
    _atom_site_label
    _atom_site_fract_x
    _atom_site_fract_y
    _atom_site_fract_z
    _atom_site_U_iso_or_equiv
    _atom_site_adp_type
    _atom_site_calc_flag
    _atom_site_refinement_flags
    _atom_site_occupancy
    _atom_site_disorder_assembly
    _atom_site_disorder_group
    Fe Fe1 0.13566(6) -0.08170(6) 0.71653(7) 0.02969(18) Uani d . 1 . .
    C C4 0.1749(5) 0.2409(5) 0.7015(4) 0.0263(10) Uani d . 1 . .
    O O5 0.2520(4) 0.0586(3) 0.8376(3) 0.0397(9) Uani d . 1 . .
    O O1 -0.0702(3) -0.0924(3) 0.8009(3) 0.0293(7) Uani d . 1 . .
    N N1 0.0989(4) 0.1349(4) 0.6452(4) 0.0307(9) Uani d . 1 . .
    O O6 0.3406(5) 0.2878(5) 0.8630(4) 0.0624(12) Uani d . 1 . .
    H H6 0.3456 0.3746 0.8369 0.075 Uiso d R 1 . .
    C C3 0.2601(5) 0.1886(5) 0.8074(4) 0.0325(11) Uani d . 1 . .
    O O3 -0.2731(3) -0.2329(4) 0.8046(3) 0.0353(8) Uani d . 1 . .
    O O2 0.0098(4) -0.2138(4) 0.5963(3) 0.0343(8) Uani d . 1 . .
    C C7 0.0149(5) 0.1768(6) 0.5565(4) 0.0349(12) Uani d . 1 . .
    H H7A -0.0405 0.1072 0.5163 0.042 Uiso calc R 1 . .
    O O4 -0.1781(4) -0.3696(4) 0.6089(3) 0.0368(9) Uani d . 1 . .
    C C5 0.0923(6) 0.4168(6) 0.5831(5) 0.0438(13) Uani d . 1 . .
    H H5A 0.0916 0.5141 0.5597 0.053 Uiso calc R 1 . .
    C C6 0.0066(6) 0.3211(6) 0.5216(5) 0.0408(13) Uani d . 1 . .
    H H6A -0.0539 0.3511 0.4598 0.049 Uiso calc R 1 . .
    N N2 0.1764(5) 0.3806(4) 0.6738(4) 0.0350(11) Uani d . 1 . .
    C C2 -0.1034(5) -0.2649(5) 0.6452(4) 0.0263(11) Uani d . 1 . .
    C C1 -0.1539(5) -0.1906(5) 0.7602(4) 0.0256(10) Uani d . 1 . .
loop_
    _atom_site_aniso_label
    _atom_site_aniso_U_11
    _atom_site_aniso_U_22
    _atom_site_aniso_U_33
    _atom_site_aniso_U_12
    _atom_site_aniso_U_13
    _atom_site_aniso_U_23
    Fe1 0.0248(3) 0.0246(3) 0.0396(4) -0.0008(3) 0.0015(4) 0.0021(4)
    C4 0.028(2) 0.028(2) 0.023(3) 0.0011(17) 0.002(2) -0.002(2)
    O5 0.053(2) 0.0245(19) 0.042(2) -0.0094(17) -0.0203(18) 0.0093(15)
    O1 0.0252(17) 0.0282(17) 0.0344(19) 0.0003(15) 0.0030(15) -0.0040(15)
    N1 0.030(2) 0.034(2) 0.029(2) 0.0011(18) 0.0004(18) 0.0003(18)
    O6 0.076(3) 0.049(3) 0.062(3) -0.010(2) -0.010(2) 0.007(2)
    C3 0.033(3) 0.035(3) 0.029(3) -0.007(2) -0.006(2) -0.001(2)
    O3 0.0304(19) 0.0338(19) 0.042(2) -0.0084(16) 0.0102(17) -0.0078(17)
    O2 0.0298(18) 0.0426(19) 0.0304(18) -0.0060(16) 0.0071(16) -0.0054(17)
    C7 0.033(3) 0.042(3) 0.030(3) -0.002(2) -0.007(2) -0.003(2)
    O4 0.0292(18) 0.041(2) 0.040(2) -0.0042(16) 0.0069(17) -0.0142(17)
    C5 0.053(3) 0.033(3) 0.045(3) 0.010(3) -0.001(3) 0.008(3)
    C6 0.043(3) 0.043(3) 0.037(3) 0.010(3) -0.008(3) 0.002(2)
    N2 0.041(3) 0.024(2) 0.039(3) -0.0041(17) -0.0069(19) 0.0036(16)
    C2 0.023(2) 0.030(3) 0.026(3) 0.007(2) -0.001(2) -0.001(2)
    C1 0.021(2) 0.024(2) 0.032(2) 0.003(2) 0.0027(19) 0.0036(18)
_geom_special_details
;
 All esds (except the esd in the dihedral angle between two l.s. planes)
 are estimated using the full covariance matrix.  The cell esds are taken
 into account individually in the estimation of esds in distances, angles
 and torsion angles; correlations between esds in cell parameters are only
 used when they are defined by crystal symmetry.  An approximate (isotropic)
 treatment of cell esds is used for estimating esds involving l.s. planes.
;
loop_
    _geom_bond_atom_site_label_1
    _geom_bond_atom_site_label_2
    _geom_bond_site_symmetry_2
    _geom_bond_distance
    _geom_bond_publ_flag
    Fe1 O1 . 2.097(3) ?
    Fe1 O4 3_545 2.128(3) ?
    Fe1 O3 3_545 2.136(3) ?
    Fe1 O2 . 2.148(3) ?
    Fe1 O5 . 2.154(3) ?
    Fe1 N1 . 2.168(4) ?
    C4 N2 . 1.318(6) ?
    C4 N1 . 1.350(6) ?
    C4 C3 . 1.504(7) ?
    O5 C3 . 1.240(6) ?
    O1 C1 . 1.263(6) ?
    N1 C7 . 1.317(6) ?
    O6 C3 . 1.325(6) ?
    O6 H6 . 0.8500 ?
    O3 C1 . 1.252(5) ?
    O3 Fe1 3_445 2.136(3) ?
    O2 C2 . 1.255(6) ?
    C7 C6 . 1.382(7) ?
    C7 H7A . 0.9300 ?
    O4 C2 . 1.243(6) ?
    O4 Fe1 3_445 2.128(3) ?
    C5 N2 . 1.321(7) ?
    C5 C6 . 1.362(8) ?
    C5 H5A . 0.9300 ?
    C6 H6A . 0.9300 ?
    C2 C1 . 1.540(6) ?
loop_
    _geom_angle_atom_site_label_1
    _geom_angle_atom_site_label_2
    _geom_angle_atom_site_label_3
    _geom_angle_site_symmetry_1
    _geom_angle_site_symmetry_3
    _geom_angle
    _geom_angle_publ_flag
    O1 Fe1 O4 . 3_545 162.87(14) ?
    O1 Fe1 O3 . 3_545 95.38(13) ?
    O4 Fe1 O3 3_545 3_545 78.16(13) ?
    O1 Fe1 O2 . . 77.96(12) ?
    O4 Fe1 O2 3_545 . 86.49(14) ?
    O3 Fe1 O2 3_545 . 93.08(14) ?
    O1 Fe1 O5 . . 99.90(14) ?
    O4 Fe1 O5 3_545 . 95.90(15) ?
    O3 Fe1 O5 3_545 . 89.29(13) ?
    O2 Fe1 O5 . . 176.94(13) ?
    O1 Fe1 N1 . . 94.37(14) ?
    O4 Fe1 N1 3_545 . 95.72(14) ?
    O3 Fe1 N1 3_545 . 163.96(15) ?
    O2 Fe1 N1 . . 101.40(14) ?
    O5 Fe1 N1 . . 76.50(14) ?
    N2 C4 N1 . . 126.2(5) ?
    N2 C4 C3 . . 119.6(4) ?
    N1 C4 C3 . . 114.2(4) ?
    C3 O5 Fe1 . . 115.2(3) ?
    C1 O1 Fe1 . . 113.6(3) ?
    C7 N1 C4 . . 116.5(4) ?
    C7 N1 Fe1 . . 129.7(4) ?
    C4 N1 Fe1 . . 113.8(3) ?
    C3 O6 H6 . . 120.4 ?
    O5 C3 O6 . . 124.0(4) ?
    O5 C3 C4 . . 119.7(4) ?
    O6 C3 C4 . . 116.3(4) ?
    C1 O3 Fe1 . 3_445 113.1(3) ?
    C2 O2 Fe1 . . 111.3(3) ?
    N1 C7 C6 . . 121.9(5) ?
    N1 C7 H7A . . 119.1 ?
    C6 C7 H7A . . 119.1 ?
    C2 O4 Fe1 . 3_445 113.7(3) ?
    N2 C5 C6 . . 124.4(5) ?
    N2 C5 H5A . . 117.8 ?
    C6 C5 H5A . . 117.8 ?
    C5 C6 C7 . . 115.9(5) ?
    C5 C6 H6A . . 122.0 ?
    C7 C6 H6A . . 122.0 ?
    C4 N2 C5 . . 115.0(4) ?
    O4 C2 O2 . . 125.8(5) ?
    O4 C2 C1 . . 117.4(4) ?
    O2 C2 C1 . . 116.8(4) ?
    O3 C1 O1 . . 126.2(4) ?
    O3 C1 C2 . . 117.3(4) ?
    O1 C1 C2 . . 116.5(4) ?
loop_
    _geom_torsion_atom_site_label_1
    _geom_torsion_atom_site_label_2
    _geom_torsion_atom_site_label_3
    _geom_torsion_atom_site_label_4
    _geom_torsion_site_symmetry_1
    _geom_torsion_site_symmetry_2
    _geom_torsion_site_symmetry_3
    _geom_torsion_site_symmetry_4
    _geom_torsion
    _geom_torsion_publ_flag
    O1 Fe1 O5 C3 . . . . -99.7(4) ?
    O4 Fe1 O5 C3 3_545 . . . 86.9(4) ?
    O3 Fe1 O5 C3 3_545 . . . 165.0(4) ?
    N1 Fe1 O5 C3 . . . . -7.5(4) ?
    O4 Fe1 O1 C1 3_545 . . . -10.5(6) ?
    O3 Fe1 O1 C1 3_545 . . . -77.3(3) ?
    O2 Fe1 O1 C1 . . . . 14.7(3) ?
    O5 Fe1 O1 C1 . . . . -167.5(3) ?
    N1 Fe1 O1 C1 . . . . 115.5(3) ?
    N2 C4 N1 C7 . . . . -2.3(7) ?
    C3 C4 N1 C7 . . . . 175.7(4) ?
    N2 C4 N1 Fe1 . . . . 177.7(4) ?
    C3 C4 N1 Fe1 . . . . -4.3(5) ?
    O1 Fe1 N1 C7 . . . . -74.8(4) ?
    O4 Fe1 N1 C7 3_545 . . . 91.3(4) ?
    O3 Fe1 N1 C7 3_545 . . . 157.9(5) ?
    O2 Fe1 N1 C7 . . . . 3.8(4) ?
    O5 Fe1 N1 C7 . . . . -174.0(4) ?
    O1 Fe1 N1 C4 . . . . 105.3(3) ?
    O4 Fe1 N1 C4 3_545 . . . -88.6(3) ?
    O3 Fe1 N1 C4 3_545 . . . -22.1(7) ?
    O2 Fe1 N1 C4 . . . . -176.2(3) ?
    O5 Fe1 N1 C4 . . . . 6.1(3) ?
    Fe1 O5 C3 O6 . . . . -172.2(4) ?
    Fe1 O5 C3 C4 . . . . 7.8(6) ?
    N2 C4 C3 O5 . . . . 175.8(5) ?
    N1 C4 C3 O5 . . . . -2.3(6) ?
    N2 C4 C3 O6 . . . . -4.2(7) ?
    N1 C4 C3 O6 . . . . 177.7(4) ?
    O1 Fe1 O2 C2 . . . . -17.7(3) ?
    O4 Fe1 O2 C2 3_545 . . . 155.1(3) ?
    O3 Fe1 O2 C2 3_545 . . . 77.2(3) ?
    N1 Fe1 O2 C2 . . . . -109.8(3) ?
    C4 N1 C7 C6 . . . . 1.0(7) ?
    Fe1 N1 C7 C6 . . . . -178.9(4) ?
    N2 C5 C6 C7 . . . . -2.2(9) ?
    N1 C7 C6 C5 . . . . 1.0(8) ?
    N1 C4 N2 C5 . . . . 1.2(7) ?
    C3 C4 N2 C5 . . . . -176.7(4) ?
    C6 C5 N2 C4 . . . . 1.2(8) ?
    Fe1 O4 C2 O2 3_445 . . . -178.8(4) ?
    Fe1 O4 C2 C1 3_445 . . . 1.0(5) ?
    Fe1 O2 C2 O4 . . . . -162.4(4) ?
    Fe1 O2 C2 C1 . . . . 17.8(5) ?
    Fe1 O3 C1 O1 3_445 . . . -173.3(4) ?
    Fe1 O3 C1 C2 3_445 . . . 6.6(5) ?
    Fe1 O1 C1 O3 . . . . 169.6(4) ?
    Fe1 O1 C1 C2 . . . . -10.3(5) ?
    O4 C2 C1 O3 . . . . -5.4(6) ?
    O2 C2 C1 O3 . . . . 174.4(4) ?
    O4 C2 C1 O1 . . . . 174.4(4) ?
    O2 C2 C1 O1 . . . . -5.7(6) ?
loop_
    _geom_hbond_atom_site_label_D
    _geom_hbond_atom_site_label_H
    _geom_hbond_atom_site_label_A
    _geom_hbond_site_symmetry_A
    _geom_hbond_distance_DH
    _geom_hbond_distance_HA
    _geom_hbond_distance_DA
    _geom_hbond_angle_DHA
    C6 H6A O3 4_454 0.93 2.48 3.279(6) 145
    O6 H6 O1 3 0.85 2.17 2.988(5) 161
    O6 H6 N2 . 0.85 2.40 2.743(6) 105
