# Supplementary material for: catena-Poly[[(pyrimidine-2-carb­oxy­lic acid)iron(II)]-μ-oxalato]
Source: Acta Crystallogr Sect E Struct Rep Online. 2010 Aug 4;66(Pt 9):m1059. doi: 10.1107/S1600536810030023 (PMC3008040; doi:10.1107/S1600536810030023)
Supplement: Supplementary file 2 [file e-66-m1059-Isup2.hkl]

# 
# h,k,l, Fc-squared, Fo-squared, sigma(Fo-squared) and status flag 
# 
data_I
_shelx_title ' 1 in Pna2(1)' 
_shelx_refln_list_code          4 
_shelx_F_calc_maximum      189.17 
_exptl_crystal_F_000       536.00 
_reflns_d_resolution_high  0.8406 
 
loop_ 
 _symmetry_equiv_pos_as_xyz 
 'x, y, z' 
 '-x, -y, z+1/2' 
 'x+1/2, -y+1/2, z' 
 '-x+1/2, y+1/2, z+1/2' 
 
_cell_length_a     9.0524 
_cell_length_b     9.1578 
_cell_length_c    11.3289 
_cell_angle_alpha  90.000 
_cell_angle_beta   90.000 
_cell_angle_gamma  90.000 
 
_shelx_F_squared_multiplier     1.000 
 
loop_ 
 _refln_index_h 
 _refln_index_k 
 _refln_index_l 
 _refln_F_squared_calc 
 _refln_F_squared_meas 
 _refln_F_squared_sigma 
 _refln_observed_status 
   2   0 -13      210.36      273.49     39.87 o 
   0   1 -13       18.53       29.41     25.66 o 
   1   1 -13       86.57      111.70     22.66 o 
   2   1 -13        6.16      -30.74     23.24 o 
   1   2 -13       15.75       41.04     23.01 o 
   2   2 -13       45.19       92.91     23.04 o 
   0   0 -12      409.88      446.48     62.16 o 
   2   0 -12        4.93       26.24     32.54 o 
   4   0 -12      272.01      308.03     32.13 o 
   1   1 -12      296.28      315.97     27.08 o 
   2   1 -12       80.20      133.10     27.50 o 
   3   1 -12      153.44      170.97     25.28 o 
   4   1 -12      209.18      211.97     20.27 o 
   0   2 -12       24.77       95.96     27.96 o 
   1   2 -12       69.73      126.95     19.05 o 
   2   2 -12       69.74       91.54     19.93 o 
   3   2 -12        3.67       66.17     19.00 o 
   4   2 -12      103.47       95.76     16.58 o 
   1   3 -12       19.11      110.80     32.81 o 
   2   3 -12      290.03      334.67     28.94 o 
   3   3 -12       11.01       20.61     17.41 o 
   0   4 -12       22.62       89.00     26.80 o 
   1   4 -12      190.45      236.10     24.29 o 
   2   4 -12       61.00       55.27     27.73 o 
   2   0 -11      375.35      445.72     64.35 o 
   4   0 -11      128.41      137.80     23.97 o 
   6   0 -11      299.45      315.19     45.19 o 
   0   1 -11      193.06      744.84    400.93 o 
   1   1 -11      401.12      427.13     33.17 o 
   2   1 -11       57.38       86.80     12.41 o 
   3   1 -11      109.29      125.48     14.34 o 
   4   1 -11      211.07      250.46     20.08 o 
   5   1 -11      427.44      476.62     32.37 o 
   6   1 -11        7.94       -0.21     14.11 o 
   1   2 -11      237.83      255.91     22.23 o 
   2   2 -11       29.79     1788.33   1872.39 o 
   3   2 -11      112.18      141.60     15.60 o 
   4   2 -11        5.24       22.40     12.14 o 
   5   2 -11       75.42       60.52     19.22 o 
   0   3 -11     1368.67     1327.93     67.42 o 
   1   3 -11       82.53      116.45     17.02 o 
   2   3 -11       48.33       43.92     13.38 o 
   3   3 -11       44.34       52.07     14.67 o 
   4   3 -11      388.09      406.84     28.59 o 
   5   3 -11        8.44       41.33     17.26 o 
   1   4 -11      220.53      247.28     23.28 o 
   2   4 -11      114.05      123.17     16.60 o 
   3   4 -11      296.29      277.90     20.52 o 
   4   4 -11        9.86       22.42     12.99 o 
   0   5 -11      331.01      347.98     37.33 o 
   1   5 -11       62.90       92.45     16.99 o 
   2   5 -11        6.75       21.94     12.69 o 
   3   5 -11       47.93       71.32     26.30 o 
   1   6 -11        6.60       19.35     17.54 o 
   0   0 -10     1318.69     1208.59     85.92 o 
   2   0 -10       77.01       90.44     17.01 o 
   4   0 -10       91.17      114.63     19.99 o 
   6   0 -10       48.55       65.52     33.33 o 
   1   1 -10      218.85      222.48     13.84 o 
   2   1 -10      202.62      161.83     13.74 o 
   3   1 -10      304.57      334.57     18.82 o 
   4   1 -10       28.30       48.39     12.74 o 
   5   1 -10      194.79      182.87     20.87 o 
   6   1 -10       66.66       45.24     17.36 o 
   7   1 -10      116.46      128.79     23.94 o 
   0   2 -10      158.36      134.79     25.73 o 
   1   2 -10      263.03      274.55     17.21 o 
   2   2 -10      113.31       95.99     16.92 o 
   3   2 -10      201.26      219.40     17.33 o 
   4   2 -10      609.44      598.34     27.59 o 
   5   2 -10      421.64      462.01     29.81 o 
   6   2 -10       56.49      122.99     22.33 o 
   1   3 -10       84.80      109.29     13.33 o 
   2   3 -10      676.20      722.53     27.69 o 
   3   3 -10       56.19       91.50     13.29 o 
   4   3 -10      135.75      170.59     19.58 o 
   5   3 -10       24.32       30.27     14.40 o 
   6   3 -10      326.35      367.54     26.34 o 
   0   4 -10       45.44       68.52     14.52 o 
   1   4 -10      324.47      349.01     18.15 o 
   2   4 -10        4.53       13.65      9.63 o 
   3   4 -10       69.86       84.88     13.43 o 
   4   4 -10      225.99      199.36     18.88 o 
   5   4 -10      196.14      234.58     23.73 o 
   6   4 -10       22.67       29.54     18.57 o 
   1   5 -10      428.09      448.35     28.86 o 
   2   5 -10       97.82      107.95     14.50 o 
   3   5 -10      223.98      281.56     23.00 o 
   4   5 -10        6.33       18.90     15.46 o 
   5   5 -10       12.99       66.37     18.45 o 
   0   6 -10      651.70      669.95     33.46 o 
   1   6 -10       45.11       69.79     12.35 o 
   2   6 -10       39.34       56.45     21.65 o 
   3   6 -10       34.44       65.72     20.46 o 
   4   6 -10      248.34      275.56     27.09 o 
   1   7 -10      198.27      191.83     23.33 o 
   2   7 -10       18.93       23.80     24.74 o 
   2   0  -9     1269.61     1209.27     43.81 o 
   4   0  -9      295.98      317.82     25.96 o 
   6   0  -9      676.34      620.24     49.22 o 
   8   0  -9      155.69      258.27     80.57 o 
   0   1  -9      835.99      756.64     26.44 o 
   1   1  -9     1309.30     1257.16     28.69 o 
   2   1  -9      125.77      112.38     10.84 o 
   3   1  -9       69.09       65.24     11.26 o 
   4   1  -9       95.18      109.27     13.31 o 
   5   1  -9      505.58      470.97     28.16 o 
   6   1  -9      156.27      169.02     31.47 o 
   7   1  -9       12.13       28.85     22.11 o 
   1   2  -9      786.15      762.31     25.16 o 
   2   2  -9      207.39      205.15     13.95 o 
   3   2  -9      120.21      133.69     11.29 o 
   4   2  -9       39.21       62.26     10.36 o 
   5   2  -9      287.78      262.00     18.65 o 
   6   2  -9      124.89      129.19     16.35 o 
   7   2  -9      263.55      291.58     29.12 o 
   0   3  -9     1202.36     1155.24     38.11 o 
   1   3  -9       57.37       79.65      8.48 o 
   2   3  -9       77.92       77.32     11.08 o 
   3   3  -9       61.45       69.47     11.35 o 
   4   3  -9     1524.72     1548.52     39.90 o 
   5   3  -9       62.27       44.84     14.22 o 
   6   3  -9      219.23      234.73     20.78 o 
   7   3  -9       50.98       60.17     28.05 o 
   1   4  -9      193.95      169.94     11.55 o 
   2   4  -9      107.47      119.91     12.93 o 
   3   4  -9      821.62      789.19     27.03 o 
   4   4  -9       17.51       36.39     11.14 o 
   5   4  -9      137.69      194.68     28.26 o 
   6   4  -9      121.09      119.18     20.67 o 
   0   5  -9        5.48       30.56     17.73 o 
   1   5  -9      394.00      447.64     18.65 o 
   2   5  -9       71.55       93.90     10.56 o 
   3   5  -9       95.03      127.13     14.28 o 
   4   5  -9      154.65      174.84     20.75 o 
   5   5  -9      215.64      246.13     40.81 o 
   6   5  -9       12.36       19.92     16.46 o 
   1   6  -9       74.00       79.22     10.30 o 
   2   6  -9      752.97      702.30     26.43 o 
   3   6  -9       24.52        2.16     12.63 o 
   4   6  -9       33.18       50.15     17.10 o 
   5   6  -9       58.34       83.66     19.58 o 
   0   7  -9      187.79      188.77     31.46 o 
   1   7  -9      229.10      261.61     18.61 o 
   2   7  -9       86.55      106.25     14.30 o 
   3   7  -9       72.18       76.81     17.59 o 
   4   7  -9       45.28       49.02     17.32 o 
   1   8  -9      214.67      202.49     22.75 o 
   0   0  -8     2355.90     2191.22     52.38 o 
   2   0  -8      306.19      315.10     39.38 o 
   4   0  -8      670.98      707.81     35.63 o 
   6   0  -8      464.45      526.40     44.23 o 
   8   0  -8      295.71      310.77     54.22 o 
   1   1  -8      286.19      253.57     12.02 o 
   2   1  -8      924.07      928.57     23.84 o 
   3   1  -8      541.16      576.12     20.05 o 
   4   1  -8       90.30       92.81     13.47 o 
   5   1  -8        6.17       22.76     10.07 o 
   6   1  -8      343.09      352.21     20.63 o 
   7   1  -8      572.93      541.25     34.96 o 
   8   1  -8       91.65      106.81     23.12 o 
   0   2  -8      679.81      706.75     26.24 o 
   1   2  -8     1093.75     1082.09     24.71 o 
   2   2  -8      233.76      197.05     11.32 o 
   3   2  -8     1031.43     1002.33     24.28 o 
   4   2  -8      523.69      498.03     19.74 o 
   5   2  -8      765.43      807.64     29.19 o 
   6   2  -8       52.23       68.09     13.80 o 
   7   2  -8       47.70       43.89     24.53 o 
   8   2  -8      179.28      195.91     26.80 o 
   1   3  -8       16.82       18.46      5.88 o 
   2   3  -8     1090.15     1071.33     36.81 o 
   3   3  -8      220.98      212.32     17.18 o 
   4   3  -8      227.09      252.01     16.21 o 
   5   3  -8       98.69      104.45     14.03 o 
   6   3  -8      316.71      359.65     21.75 o 
   7   3  -8       13.09       55.32     23.44 o 
   8   3  -8      107.43      159.29     26.31 o 
   0   4  -8       37.81       54.45     17.15 o 
   1   4  -8      210.82      241.13     11.64 o 
   2   4  -8      207.33      209.22     15.77 o 
   3   4  -8      706.24      656.02     20.01 o 
   4   4  -8      242.96      275.97     31.69 o 
   5   4  -8      470.89      470.06     28.05 o 
   6   4  -8        0.13       16.54     14.58 o 
   7   4  -8       46.20       67.10     18.36 o 
   1   5  -8       20.78       28.85      8.22 o 
   2   5  -8      179.82      181.28     11.51 o 
   3   5  -8      685.71      633.01     21.64 o 
   4   5  -8        5.70       14.67     21.72 o 
   5   5  -8       73.29       66.15     15.66 o 
   6   5  -8      115.23      109.78     20.32 o 
   7   5  -8      230.67      232.49     30.38 o 
   0   6  -8     1416.33     1467.24     44.72 o 
   1   6  -8      104.08      120.65     10.62 o 
   2   6  -8       32.87       68.11     10.22 o 
   3   6  -8       13.73     1191.60   1335.63 o 
   4   6  -8      360.87      311.79     19.98 o 
   5   6  -8       24.07       59.60     15.71 o 
   6   6  -8      117.47      113.48     19.96 o 
   1   7  -8      405.86      417.26     21.31 o 
   2   7  -8      119.01      110.54     16.85 o 
   3   7  -8      314.23      292.03     18.83 o 
   4   7  -8        4.81       22.87     18.38 o 
   5   7  -8       55.84       67.29     15.99 o 
   0   8  -8      223.26      252.46     36.42 o 
   1   8  -8      162.88      171.97     19.93 o 
   2   8  -8       21.66       42.26     17.18 o 
   3   8  -8       74.14      105.30     19.78 o 
   2   0  -7     3490.51     3539.09     72.02 o 
   4   0  -7      824.51      807.26     59.17 o 
   6   0  -7      765.05      776.33     75.67 o 
   8   0  -7      233.63      156.94     34.04 o 
   0   1  -7     1490.65     1573.45     36.27 o 
   1   1  -7     1186.08     1067.04     24.21 o 
   2   1  -7       96.73       99.25      7.54 o 
   3   1  -7      240.18      220.98     11.17 o 
   4   1  -7      140.77      126.27     11.68 o 
   5   1  -7      415.73      434.63     19.76 o 
   6   1  -7      567.39      582.35     40.46 o 
   7   1  -7      119.24      133.81     21.18 o 
   8   1  -7      189.45      182.37     25.71 o 
   9   1  -7      364.37      331.66     33.01 o 
   1   2  -7      538.96      549.06     16.08 o 
   2   2  -7      806.86      727.62     15.92 o 
   3   2  -7     1150.21     1160.04     25.21 o 
   4   2  -7      107.56      101.02     11.59 o 
   5   2  -7      646.07      630.33     23.91 o 
   6   2  -7      106.28       86.30     13.22 o 
   7   2  -7      419.36      438.90     52.22 o 
   8   2  -7        6.96       32.72     16.84 o 
   0   3  -7     2507.04     2300.13     46.94 o 
   1   3  -7       85.94       99.72      7.96 o 
   2   3  -7     1016.06     1060.30     22.19 o 
   3   3  -7       12.25       33.32      8.47 o 
   4   3  -7     2095.18     1951.60     66.57 o 
   5   3  -7        2.49       16.63     10.23 o 
   6   3  -7      311.93      383.77     24.79 o 
   7   3  -7      117.01      104.24     15.01 o 
   8   3  -7      288.02      313.88     30.53 o 
   1   4  -7      791.45      776.99     17.65 o 
   2   4  -7      165.76      171.88      9.70 o 
   3   4  -7      918.26      990.36     24.21 o 
   4   4  -7       66.61       70.95      9.92 o 
   5   4  -7       43.55       45.95     10.05 o 
   6   4  -7       28.55      655.17    434.63 o 
   7   4  -7      687.41      731.47     32.81 o 
   8   4  -7       68.13       65.59     19.60 o 
   0   5  -7      183.93      179.86     13.79 o 
   1   5  -7      868.94      884.61     21.03 o 
   2   5  -7       59.05       54.92      8.39 o 
   3   5  -7      182.88      189.77     13.61 o 
   4   5  -7      115.52      109.62     13.10 o 
   5   5  -7      327.37      350.77     23.99 o 
   6   5  -7      191.39      190.85     21.12 o 
   7   5  -7      105.60       73.84     18.04 o 
   1   6  -7      175.39      161.42     10.88 o 
   2   6  -7     1802.18     1801.53     40.21 o 
   3   6  -7       84.61       85.17     11.40 o 
   4   6  -7       55.57       56.47     10.83 o 
   5   6  -7       57.55       25.73     12.37 o 
   6   6  -7      426.91      456.04     30.95 o 
   7   6  -7       21.18       17.89     21.39 o 
   0   7  -7      123.10      131.56     14.93 o 
   1   7  -7      564.17      561.54     21.99 o 
   2   7  -7        5.04       13.88      9.68 o 
   3   7  -7      118.79      133.08     13.87 o 
   4   7  -7      145.64      134.03     20.95 o 
   5   7  -7      151.36      127.66     16.20 o 
   6   7  -7      103.60      115.01     27.56 o 
   1   8  -7      194.51      185.92     20.03 o 
   2   8  -7      236.30      253.18     18.15 o 
   3   8  -7      134.94      148.24     15.67 o 
   4   8  -7       51.35       82.57     16.04 o 
   0   9  -7      224.23      141.44     35.86 o 
   1   9  -7       86.75      129.13     22.71 o 
   2   9  -7       28.26       51.27     23.11 o 
   0   0  -6      815.39      776.88     21.98 o 
   2   0  -6      868.16      874.97     27.25 o 
   4   0  -6     1907.03     1764.85     42.26 o 
   6   0  -6     2115.01     2042.71     81.59 o 
   8   0  -6      490.36      483.19     51.18 o 
   1   1  -6      460.69      434.73      8.89 o 
   2   1  -6     1957.92     1843.53     28.09 o 
   3   1  -6     2080.96     2094.37     44.31 o 
   4   1  -6      139.57      142.19     10.55 o 
   5   1  -6      126.52      138.38     11.53 o 
   6   1  -6      970.67      900.38     28.04 o 
   7   1  -6      876.04      872.79     39.02 o 
   8   1  -6       18.75       23.39     15.03 o 
   9   1  -6       21.05       56.64     22.64 o 
   0   2  -6     1003.71     1101.37     32.59 o 
   1   2  -6     2577.43     2520.33     32.03 o 
   2   2  -6      262.04      280.60      9.59 o 
   3   2  -6     1207.65     1195.09     29.99 o 
   4   2  -6      469.27      423.29     19.52 o 
   5   2  -6      520.78      490.55     25.43 o 
   6   2  -6      135.17      120.19     10.01 o 
   7   2  -6      413.12      390.67     21.18 o 
   8   2  -6      374.40      394.11     30.53 o 
   9   2  -6      203.64      240.37     27.16 o 
   1   3  -6      158.36      165.09      7.62 o 
   2   3  -6     3630.98     3734.38     46.46 o 
   3   3  -6      215.34      214.50      9.91 o 
   4   3  -6      195.74      203.16     11.86 o 
   5   3  -6      249.95      239.26     13.02 o 
   6   3  -6      284.77      286.75     15.56 o 
   7   3  -6       99.22       96.67     11.99 o 
   8   3  -6      135.14      166.61     30.77 o 
   9   3  -6        9.15       29.38     22.12 o 
   0   4  -6      125.80      114.18     17.96 o 
   1   4  -6      762.81      750.90     16.33 o 
   2   4  -6      150.41      143.11      8.58 o 
   3   4  -6     1299.00     1318.38     26.65 o 
   4   4  -6       19.46       34.76     15.86 o 
   5   4  -6      549.27      502.94     38.73 o 
   6   4  -6       10.19        6.56      8.60 o 
   7   4  -6       14.57        9.87      9.12 o 
   8   4  -6      361.94      393.16     26.52 o 
   1   5  -6      413.56      424.45     12.74 o 
   2   5  -6      214.03      195.35     11.62 o 
   3   5  -6      558.58      561.80     16.37 o 
   4   5  -6       73.24       70.83     11.07 o 
   5   5  -6       40.53       49.18     10.48 o 
   6   5  -6      292.90      292.24     19.94 o 
   7   5  -6      693.24      644.75     28.06 o 
   8   5  -6       59.79       99.19     21.02 o 
   0   6  -6      697.14      667.83     24.15 o 
   1   6  -6      105.18      115.46      9.00 o 
   2   6  -6      409.53      377.54     17.14 o 
   3   6  -6      336.00      314.35     15.76 o 
   4   6  -6     1177.43     1115.95     38.31 o 
   5   6  -6       80.48       88.97     13.45 o 
   6   6  -6      190.19      220.91     24.41 o 
   7   6  -6        4.12       30.12     12.47 o 
   1   7  -6      412.49      397.90     17.98 o 
   2   7  -6      371.93      399.15     19.25 o 
   3   7  -6      813.50      803.52     27.82 o 
   4   7  -6       64.07      313.16    238.08 o 
   5   7  -6      110.92      116.94     21.90 o 
   6   7  -6       52.67       61.31     17.72 o 
   0   8  -6      581.06      619.28     45.85 o 
   1   8  -6      388.45      416.40     29.83 o 
   2   8  -6       23.13       31.77     12.01 o 
   3   8  -6      114.61       96.81     15.77 o 
   4   8  -6      291.41      274.69     22.35 o 
   5   8  -6      136.55      169.88     23.12 o 
   1   9  -6        3.34       47.48     21.95 o 
   2   9  -6      483.06      487.66     34.97 o 
   3   9  -6       32.60       38.03     22.49 o 
   2   0  -5     8020.31     7936.72    113.23 o 
   4   0  -5      768.81      754.13     23.51 o 
   6   0  -5      955.36      881.32     37.83 o 
   8   0  -5      415.82      428.23     40.70 o 
  10   0  -5       86.16      141.98     37.44 o 
   0   1  -5     3120.09     3111.83     38.96 o 
   1   1  -5      544.09      583.84      9.49 o 
   2   1  -5      937.34      999.45     13.00 o 
   3   1  -5     2563.71     2605.16     54.38 o 
   4   1  -5     1533.17     1483.24     31.21 o 
   5   1  -5     1148.52     1101.33     22.52 o 
   6   1  -5      326.11      313.88     16.76 o 
   7   1  -5      268.29      274.00     24.27 o 
   8   1  -5      286.41      342.98     26.55 o 
   9   1  -5      248.85      243.91     28.68 o 
   1   2  -5     1469.90     1392.86     19.09 o 
   2   2  -5      696.52      680.88     12.49 o 
   3   2  -5     3593.87     3596.11     41.50 o 
   4   2  -5       27.75       22.57      5.35 o 
   5   2  -5      358.63      332.68     15.54 o 
   6   2  -5       98.76       98.25     15.77 o 
   7   2  -5     1129.74     1129.48     31.51 o 
   8   2  -5       32.52       34.38     15.91 o 
   9   2  -5       13.83       30.89     19.34 o 
   0   3  -5     7200.89     7147.13     93.87 o 
   1   3  -5      238.92      278.51     12.64 o 
   2   3  -5      250.76      315.75     17.91 o 
   3   3  -5      175.08      189.53      8.63 o 
   4   3  -5      865.81      837.82     21.55 o 
   5   3  -5       37.42       41.22      8.69 o 
   6   3  -5      298.22      313.07     17.88 o 
   7   3  -5       63.80       79.94     10.62 o 
   8   3  -5     1129.52     1121.68     33.62 o 
   9   3  -5        3.49       11.41     14.64 o 
   1   4  -5      382.45      370.24     10.13 o 
   2   4  -5     1283.94     1279.33     21.53 o 
   3   4  -5     1085.86     1091.67     20.13 o 
   4   4  -5      138.94      132.86     11.99 o 
   5   4  -5       64.03       93.03     24.17 o 
   6   4  -5        4.28       24.17     12.98 o 
   7   4  -5      982.11      969.38     30.32 o 
   8   4  -5      107.77      111.73     15.07 o 
   9   4  -5       12.27       78.26     30.72 o 
   0   5  -5      354.05      349.55     18.71 o 
   1   5  -5      711.56      728.39     15.66 o 
   2   5  -5       28.59       27.09     11.92 o 
   3   5  -5      937.59      888.19     22.51 o 
   4   5  -5      615.04      630.19     21.97 o 
   5   5  -5      324.17      330.32     17.56 o 
   6   5  -5      156.67      133.10     13.87 o 
   7   5  -5      139.37      115.46     14.48 o 
   8   5  -5      101.70      110.09     16.36 o 
   1   6  -5      120.35      122.74      9.10 o 
   2   6  -5     2088.17     2019.32     39.60 o 
   3   6  -5      187.58      232.64     33.88 o 
   4   6  -5       31.19       31.67      9.72 o 
   5   6  -5      142.67      139.89     14.39 o 
   6   6  -5      828.40      805.87     31.12 o 
   7   6  -5       67.75       65.74     17.76 o 
   8   6  -5      131.68      123.38     22.54 o 
   0   7  -5       51.62       69.84     14.74 o 
   1   7  -5      976.61      968.35     29.62 o 
   2   7  -5      222.44      213.65     13.52 o 
   3   7  -5      485.66      463.57     19.56 o 
   4   7  -5      217.23      210.69     14.93 o 
   5   7  -5      574.32      612.57     38.15 o 
   6   7  -5      124.45      157.35     21.90 o 
   7   7  -5        4.44       25.69     15.08 o 
   1   8  -5      127.30      111.42     19.58 o 
   2   8  -5       94.78      111.04     15.19 o 
   3   8  -5      581.84      569.12     27.10 o 
   4   8  -5        9.22       24.02     16.87 o 
   5   8  -5       46.03       68.06     21.58 o 
   6   8  -5       73.09      106.86     22.52 o 
   0   9  -5      880.21      856.46     60.71 o 
   1   9  -5       29.24       22.96     15.85 o 
   2   9  -5      267.98      271.26     26.92 o 
   3   9  -5       86.68       98.18     19.55 o 
   4   9  -5      377.39      360.30     26.72 o 
   1  10  -5       85.36      101.31     23.48 o 
   0   0  -4     1675.99     1634.17     29.24 o 
   2   0  -4      217.80      202.93     15.02 o 
   4   0  -4     9601.45    10209.96    128.24 o 
   6   0  -4     1013.06      913.60     41.04 o 
   8   0  -4      236.05      246.86     41.95 o 
  10   0  -4      326.80      310.75     44.99 o 
   1   1  -4     1266.49     1259.71     13.87 o 
   2   1  -4      692.44      765.68     18.41 o 
   3   1  -4     3910.85     3844.03     40.95 o 
   4   1  -4      456.51      481.99     15.72 o 
   5   1  -4      435.23      432.30     16.82 o 
   6   1  -4      544.48      532.44     19.44 o 
   7   1  -4      749.98      746.06     27.27 o 
   8   1  -4      303.52      271.94     24.76 o 
   9   1  -4      127.83      156.55     22.80 o 
  10   1  -4       20.17       21.16     17.70 o 
   0   2  -4     2756.87     2497.55     34.99 o 
   1   2  -4     3581.62     3716.37     33.42 o 
   2   2  -4      259.58      301.84      8.99 o 
   3   2  -4      328.53      351.24     11.49 o 
   4   2  -4      795.93      765.12     17.89 o 
   5   2  -4      232.31      228.60     11.07 o 
   6   2  -4      293.16      301.25     13.49 o 
   7   2  -4      478.56      486.73     21.63 o 
   8   2  -4      575.21      569.12     24.61 o 
   9   2  -4      621.99      659.25     40.26 o 
  10   2  -4       29.16       35.90     16.61 o 
   1   3  -4      506.92      501.40     15.42 o 
   2   3  -4     9446.87     9426.97     81.85 o 
   3   3  -4      435.08      471.83     16.76 o 
   4   3  -4      591.61      593.35     23.26 o 
   5   3  -4       12.91       19.27      8.20 o 
   6   3  -4      770.05      763.22     23.61 o 
   7   3  -4       82.13       86.69     10.82 o 
   8   3  -4      354.15      380.86     19.53 o 
   9   3  -4       97.95      104.29     17.79 o 
   0   4  -4      761.42      718.16     18.22 o 
   1   4  -4     3515.75     3385.09     43.09 o 
   2   4  -4      597.22      585.14     12.33 o 
   3   4  -4      572.73      532.82     14.74 o 
   4   4  -4       59.13       72.24      8.45 o 
   5   4  -4     1298.71     1305.05     31.15 o 
   6   4  -4       26.51       41.51     14.93 o 
   7   4  -4       11.62       13.97      9.31 o 
   8   4  -4      449.90      467.42     22.82 o 
   9   4  -4      441.28      466.46     24.98 o 
   1   5  -4     1679.95     1640.35     24.43 o 
   2   5  -4      265.56      261.02      8.19 o 
   3   5  -4      462.62      444.96     15.32 o 
   4   5  -4       39.79       44.49      7.83 o 
   5   5  -4      207.63      203.83     13.42 o 
   6   5  -4      548.02      549.82     22.23 o 
   7   5  -4     1035.17     1076.22     34.19 o 
   8   5  -4        5.94       25.15     14.79 o 
   9   5  -4       54.49       56.53     17.73 o 
   0   6  -4     1115.09     1121.93     31.12 o 
   1   6  -4      169.75      187.24      9.72 o 
   2   6  -4       56.46       62.02      7.95 o 
   3   6  -4      231.05      227.51     12.49 o 
   4   6  -4     1244.63     1178.43     28.60 o 
   5   6  -4       95.99      107.90     12.41 o 
   6   6  -4      735.39      665.48     27.16 o 
   7   6  -4      129.12      120.61     20.72 o 
   8   6  -4      284.26      287.17     27.13 o 
   1   7  -4      287.77      315.52     16.91 o 
   2   7  -4      469.29      450.37     17.46 o 
   3   7  -4      872.41      868.77     24.49 o 
   4   7  -4       84.23      103.04     16.24 o 
   5   7  -4      521.03     1600.32   1419.37 o 
   6   7  -4      120.07      123.70     20.64 o 
   7   7  -4      206.14      208.59     24.53 o 
   0   8  -4      650.97      659.62     46.37 o 
   1   8  -4      401.07      418.24     26.07 o 
   2   8  -4        5.13       37.97     15.03 o 
   3   8  -4      128.06      136.63     15.23 o 
   4   8  -4      475.10      432.75     25.28 o 
   5   8  -4      229.38      187.76     19.52 o 
   6   8  -4       62.10      100.44     20.90 o 
   1   9  -4       28.98       11.00     15.40 o 
   2   9  -4      982.30      995.36     42.82 o 
   3   9  -4        2.99       61.40     16.84 o 
   4   9  -4        5.60        5.72     12.50 o 
   5   9  -4        2.99       23.72     27.12 o 
   0  10  -4      112.53      109.06     35.34 o 
   1  10  -4      343.23      334.14     33.44 o 
   2  10  -4       69.13      103.48     19.54 o 
   2   0  -3    12545.97    12420.21    201.59 o 
   4   0  -3     3844.43     3912.62     58.93 o 
   6   0  -3     1741.79     1613.33     57.99 o 
   8   0  -3      397.92      450.36     39.60 o 
  10   0  -3       63.27       32.20     30.62 o 
   0   1  -3     4485.51     4108.55     41.08 o 
   1   1  -3     1287.63     1240.34     24.74 o 
   2   1  -3      284.09      326.17     15.60 o 
   3   1  -3     4926.17     5236.51     67.75 o 
   4   1  -3     1171.51     1104.21     22.37 o 
   5   1  -3     1986.58     1978.26     36.05 o 
   6   1  -3      212.05      229.57     12.49 o 
   7   1  -3      275.11      258.57     23.29 o 
   8   1  -3      664.34      665.24     25.07 o 
   9   1  -3      389.73      407.11     31.00 o 
  10   1  -3       93.04       55.40     21.45 o 
   1   2  -3     3222.04     3341.41     28.45 o 
   2   2  -3      484.43      555.21     11.41 o 
   3   2  -3     5891.45     5818.06     59.51 o 
   4   2  -3      117.32      124.00      7.32 o 
   5   2  -3      120.36      120.98      9.72 o 
   6   2  -3      378.42      381.63     16.98 o 
   7   2  -3     1238.63     1305.90     34.91 o 
   8   2  -3      335.33      314.45     20.37 o 
   9   2  -3       22.87       11.14     14.26 o 
  10   2  -3      224.78      207.62     25.66 o 
   0   3  -3     6619.02     6697.03     72.37 o 
   1   3  -3      897.34      942.49     13.56 o 
   2   3  -3     3045.18     3167.75     31.75 o 
   3   3  -3      270.02      313.92     30.21 o 
   4   3  -3     1739.63     1700.88     29.40 o 
   5   3  -3       59.48       77.69      8.75 o 
   6   3  -3      114.97      127.02     11.72 o 
   7   3  -3       56.42       70.86     11.37 o 
   8   3  -3      828.52      834.92     28.10 o 
   9   3  -3        7.47       21.14     11.89 o 
  10   3  -3      212.73      210.16     23.67 o 
   1   4  -3     1007.63     1073.33     15.41 o 
   2   4  -3     1425.91     1484.06     33.41 o 
   3   4  -3      702.94      711.14     16.13 o 
   4   4  -3      350.48      333.54     15.80 o 
   5   4  -3      185.69      200.31     12.12 o 
   6   4  -3      240.62      267.99     14.50 o 
   7   4  -3      786.15      754.96     24.68 o 
   8   4  -3      288.58      280.08     18.27 o 
   9   4  -3       67.95      106.99     15.30 o 
   0   5  -3     1235.12     1251.86     50.26 o 
   1   5  -3      574.68      580.47     11.19 o 
   2   5  -3      478.89      466.19     13.35 o 
   3   5  -3     1078.77     1058.97     30.55 o 
   4   5  -3     1069.96     1125.64     24.16 o 
   5   5  -3      559.19      549.51     20.35 o 
   6   5  -3       30.04       16.59      8.81 o 
   7   5  -3      126.26      120.83     15.29 o 
   8   5  -3      157.95      138.99     17.07 o 
   9   5  -3      417.90      413.47     31.57 o 
   1   6  -3      146.52      119.49     10.61 o 
   2   6  -3     2295.66     2292.39     37.97 o 
   3   6  -3       45.62       46.60      7.39 o 
   4   6  -3      338.52      337.87     14.43 o 
   5   6  -3       98.72       86.55     11.00 o 
   6   6  -3      651.84      638.06     31.74 o 
   7   6  -3       12.43       20.40     17.44 o 
   8   6  -3      443.99      440.44     38.03 o 
   0   7  -3      336.15      322.14     30.65 o 
   1   7  -3     1049.50     1109.06     29.54 o 
   2   7  -3       54.13       45.54     12.75 o 
   3   7  -3      514.58      523.26     21.92 o 
   4   7  -3      606.53      608.07     25.32 o 
   5   7  -3     1054.51     1058.47     35.59 o 
   6   7  -3      158.15      168.58     21.78 o 
   7   7  -3       28.34       69.76     19.05 o 
   1   8  -3      195.21      217.05     20.11 o 
   2   8  -3       73.95      101.05     13.12 o 
   3   8  -3      676.40      669.25     33.38 o 
   4   8  -3       25.99       27.80     11.66 o 
   5   8  -3      162.13      147.40     22.32 o 
   6   8  -3      183.41      200.22     25.45 o 
   0   9  -3     2050.92     2049.88     91.49 o 
   1   9  -3      170.50      171.36     37.36 o 
   2   9  -3      101.94      115.07     21.06 o 
   3   9  -3       10.40       31.41     15.57 o 
   4   9  -3      669.70      717.40     32.94 o 
   5   9  -3       50.36       55.03     14.61 o 
   1  10  -3      192.01      242.06     27.83 o 
   2  10  -3       85.86      104.45     22.05 o 
   3  10  -3      171.36      188.59     23.76 o 
   0   0  -2    35785.64    35417.95    218.52 o 
   2   0  -2    15336.00    15930.95    106.55 o 
   4   0  -2     8996.16     9212.44    106.20 o 
   6   0  -2     1633.62     1498.02     36.46 o 
   8   0  -2      439.25      462.48     38.78 o 
  10   0  -2      769.54      811.44     65.04 o 
   1   1  -2     5413.37     5536.36     26.56 o 
   2   1  -2     4264.12     4088.61     35.39 o 
   3   1  -2     2376.67     2466.25     43.00 o 
   4   1  -2      983.88      889.31     26.49 o 
   5   1  -2     1372.95     1324.07     43.18 o 
   6   1  -2      166.13      133.32     13.19 o 
   7   1  -2     1080.94     1066.99     28.59 o 
   8   1  -2      117.56      113.81     12.90 o 
   9   1  -2      148.52      131.40     20.28 o 
  10   1  -2      406.55      418.28     32.30 o 
   0   2  -2      286.54      361.92      8.05 o 
   1   2  -2     6186.29     6625.69     41.14 o 
   2   2  -2     3736.35     3845.63     33.90 o 
   3   2  -2      469.00      475.08     10.97 o 
   4   2  -2      949.62      925.26     21.06 o 
   5   2  -2     2777.20     2785.16     46.58 o 
   6   2  -2      151.58      166.21     11.96 o 
   7   2  -2       11.24       12.63      9.97 o 
   8   2  -2      245.97      273.60     21.16 o 
   9   2  -2      506.60      528.64     26.56 o 
  10   2  -2      124.48      135.56     23.99 o 
   1   3  -2      104.84      131.76      7.03 o 
   2   3  -2     4828.93     4977.80     47.93 o 
   3   3  -2     1476.95     1410.94     21.46 o 
   4   3  -2      561.09      528.25     14.36 o 
   5   3  -2       49.71       63.76      7.73 o 
   6   3  -2     2387.90     2426.17     44.02 o 
   7   3  -2       16.09       17.93     14.99 o 
   8   3  -2      444.49      449.98     22.57 o 
   9   3  -2      162.94      164.07     20.99 o 
  10   3  -2      261.85      240.82     27.16 o 
   0   4  -2     2494.96     2596.76     40.01 o 
   1   4  -2     4156.43     4206.81     34.32 o 
   2   4  -2     1395.89     1415.04     21.41 o 
   3   4  -2      562.97      554.53     13.25 o 
   4   4  -2     1119.36     1105.88     23.86 o 
   5   4  -2     2192.10     2161.33     41.52 o 
   6   4  -2       80.99       80.59     10.42 o 
   7   4  -2       59.66       67.51     11.36 o 
   8   4  -2       57.02       92.60     13.30 o 
   9   4  -2      584.50      563.93     28.82 o 
   1   5  -2     1432.95     1447.52     23.63 o 
   2   5  -2     1009.58      925.28     19.07 o 
   3   5  -2      946.24      894.29     18.74 o 
   4   5  -2       95.66       89.20     12.08 o 
   5   5  -2      839.82      850.06     23.88 o 
   6   5  -2      356.24      322.04     18.16 o 
   7   5  -2      317.70      359.87     19.98 o 
   8   5  -2       63.78       57.02     13.22 o 
   9   5  -2       86.32       92.26     20.21 o 
   0   6  -2     5097.07     5091.83     80.22 o 
   1   6  -2      248.73      303.99     15.33 o 
   2   6  -2        2.20       11.06     10.80 o 
   3   6  -2      281.82      267.16     13.15 o 
   4   6  -2     1529.51     1434.48     42.47 o 
   5   6  -2      305.53      312.65     18.05 o 
   6   6  -2      222.62      223.03     21.52 o 
   7   6  -2      380.13      370.93     30.20 o 
   8   6  -2      305.99      281.35     28.61 o 
   1   7  -2      679.58      635.02     21.66 o 
   2   7  -2      102.91       97.81     11.25 o 
   3   7  -2      929.15      949.07     29.15 o 
   4   7  -2       92.50      102.59     12.78 o 
   5   7  -2      432.15      401.19     22.13 o 
   6   7  -2      247.10     2178.07   2226.26 o 
   7   7  -2      543.10      570.08     36.71 o 
   8   7  -2       32.35       48.78     24.31 o 
   0   8  -2      328.07      308.46     33.47 o 
   1   8  -2      380.00      389.54     18.81 o 
   2   8  -2      326.14      330.21     18.53 o 
   3   8  -2      376.15      363.52     20.09 o 
   4   8  -2      276.42      244.69     18.59 o 
   5   8  -2      518.04      493.50     26.10 o 
   6   8  -2       13.60       27.53     14.51 o 
   7   8  -2       77.00       97.62     23.05 o 
   1   9  -2       26.70       10.52     12.91 o 
   2   9  -2     1059.19     1048.47     45.64 o 
   3   9  -2       78.23      106.91     14.82 o 
   4   9  -2       67.19      131.39     16.98 o 
   5   9  -2        9.03       23.39     12.36 o 
   0  10  -2       80.24      104.99     31.36 o 
   1  10  -2      186.86      235.52     26.95 o 
   2  10  -2        3.69       21.53     19.15 o 
   3  10  -2      103.16      142.49     24.44 o 
   2   0  -1     8541.98     8769.54    108.54 o 
   4   0  -1      816.42      949.18     55.98 o 
   6   0  -1     1418.67     1473.88     38.16 o 
   8   0  -1      258.37      258.10     20.15 o 
  10   0  -1      602.66      543.20     49.72 o 
   1   1  -1     4677.15     4892.81     25.90 o 
   2   1  -1     1382.70     1249.96     15.98 o 
   3   1  -1      519.71      572.29      8.92 o 
   4   1  -1      823.46      842.09     15.40 o 
   5   1  -1     1808.83     1872.86     27.16 o 
   6   1  -1      114.46       99.68      7.79 o 
   7   1  -1      465.63      429.71     24.53 o 
   8   1  -1      258.43      263.40     17.83 o 
   9   1  -1      874.73      882.08     36.24 o 
  10   1  -1       51.80       43.31     17.88 o 
   1   2  -1     4161.90     4457.52     41.00 o 
   2   2  -1     3097.37     2804.79     39.88 o 
   3   2  -1     1785.48     1802.51     28.83 o 
   4   2  -1      115.27       88.65     11.82 o 
   5   2  -1      417.07      422.19     22.85 o 
   6   2  -1     1975.20     1935.83     47.12 o 
   7   2  -1     1034.12     1048.03     40.51 o 
   8   2  -1      237.43      233.84     17.43 o 
   9   2  -1       19.05       25.81     14.42 o 
  10   2  -1       63.79       68.54     25.35 o 
   0   3  -1     2323.79     2221.03     29.73 o 
   1   3  -1     1071.36     1106.37     14.29 o 
   2   3  -1     1593.13     1821.72     35.63 o 
   3   3  -1      170.33      169.76      6.26 o 
   4   3  -1     5415.86     5723.80     77.18 o 
   5   3  -1      119.28      110.21      7.89 o 
   6   3  -1      899.72      893.14     26.00 o 
   7   3  -1       45.04       72.55     11.02 o 
   8   3  -1      147.65      167.59     18.05 o 
   9   3  -1        6.74       35.25     14.47 o 
  10   3  -1      389.89      374.86     27.08 o 
   1   4  -1     3196.52     3214.30     49.74 o 
   2   4  -1     1431.70     1436.53     29.56 o 
   3   4  -1     3285.68     3180.27     44.33 o 
   4   4  -1      218.34      238.04     16.62 o 
   5   4  -1      994.80     1120.29     33.70 o 
   6   4  -1     1207.40     1266.97     32.09 o 
   7   4  -1      289.31      318.37     18.84 o 
   8   4  -1       86.79      122.27     15.44 o 
   9   4  -1       17.44       37.65     20.42 o 
   0   5  -1     2443.50     2633.35     72.95 o 
   1   5  -1     1665.45     1628.32     29.44 o 
   2   5  -1      417.18      442.33     22.06 o 
   3   5  -1      140.79      139.62     13.31 o 
   4   5  -1      493.81      484.02     13.27 o 
   5   5  -1     2233.43     2322.18     52.19 o 
   6   5  -1       17.25       27.79      9.87 o 
   7   5  -1       57.38       77.40     11.67 o 
   8   5  -1      434.21      420.97     32.74 o 
   9   5  -1      453.22      476.03     34.68 o 
   1   6  -1      292.21      310.94     13.72 o 
   2   6  -1     2623.13     2634.58     62.51 o 
   3   6  -1       33.11       45.90     19.63 o 
   4   6  -1     1112.80     1091.36     37.20 o 
   5   6  -1       44.53       29.77     12.16 o 
   6   6  -1      671.52      702.48     33.30 o 
   7   6  -1       56.86       61.27     22.88 o 
   8   6  -1      255.81      259.72     28.32 o 
   0   7  -1      872.94      784.85     82.04 o 
   1   7  -1      490.06      518.75     19.32 o 
   2   7  -1      168.89      161.32     12.67 o 
   3   7  -1       91.74      117.81     12.26 o 
   4   7  -1        5.40       13.57     11.57 o 
   5   7  -1      499.41      470.73     22.46 o 
   6   7  -1      258.98      262.26     24.95 o 
   7   7  -1       80.54      152.65     22.56 o 
   8   7  -1      199.64      216.90     27.03 o 
   1   8  -1      887.95      870.22     27.91 o 
   2   8  -1      134.87      144.05     13.97 o 
   3   8  -1      196.44      175.75     19.64 o 
   4   8  -1       39.82       50.44     11.48 o 
   5   8  -1      198.96      225.10     42.65 o 
   6   8  -1      225.81      187.07     24.79 o 
   7   8  -1      281.00      250.15     29.92 o 
   0   9  -1     1056.73     1084.47     60.81 o 
   1   9  -1      217.04      210.34     21.99 o 
   2   9  -1       59.67       82.50     18.51 o 
   3   9  -1       53.12       28.22     12.71 o 
   4   9  -1     1019.94     1029.86     37.30 o 
   5   9  -1       32.06        5.75     15.43 o 
   6   9  -1      195.77      180.97     27.63 o 
   1  10  -1      472.14      518.93     35.31 o 
   2  10  -1       46.77       48.63     18.05 o 
   3  10  -1      636.15      713.75     39.86 o 
   4  10  -1        1.05       13.94     15.29 o 
   2   0   0     1342.79     1286.70     18.91 o 
   4   0   0     2551.94     2454.52     50.28 o 
   6   0   0      873.82      843.07     29.11 o 
   8   0   0     1409.22     1516.35     63.89 o 
  10   0   0       90.34      135.96     34.07 o 
   1   1   0     5117.57     5437.97     60.87 o 
   2   1   0     1029.47     1236.68     23.57 o 
   3   1   0      855.88      824.57     12.26 o 
   4   1   0      340.23      280.79     14.25 o 
   5   1   0     1664.86     1891.64     29.23 o 
   6   1   0      149.76      137.46      8.83 o 
   7   1   0     1248.94     1272.21     28.40 o 
   8   1   0       17.30       39.24     13.29 o 
   9   1   0       19.67       35.94     15.90 o 
  10   1   0      597.92      610.09     36.29 o 
   0   2   0     5861.87     5682.31     89.57 o 
   1   2   0     2783.77     2685.29     41.84 o 
   2   2   0        6.65      197.83    108.94 o 
   3   2   0      959.78      910.65     24.46 o 
   4   2   0     2272.52     2348.02     29.09 o 
   5   2   0     6836.63     7186.16    157.97 o 
   6   2   0      356.89      408.04     23.42 o 
   7   2   0      149.49      191.07     17.76 o 
   8   2   0       12.67        8.69      8.90 o 
   9   2   0      318.75      332.30     21.98 o 
  10   2   0      144.79      153.88     19.94 o 
   1   3   0      812.12      855.05     20.93 o 
   2   3   0      820.43      732.81     12.44 o 
   3   3   0      176.79      209.30      7.60 o 
   4   3   0      316.68      440.49     28.80 o 
   5   3   0      131.30      135.26      8.46 o 
   6   3   0     3366.68     3445.58     58.02 o 
   7   3   0      107.67      131.62     12.77 o 
   8   3   0      520.34      521.44     23.50 o 
   9   3   0        0.03        1.23     10.91 o 
  10   3   0      346.57      358.72     25.31 o 
   0   4   0     1997.15     2027.52     32.15 o 
   1   4   0     2140.07     2366.58     44.04 o 
   2   4   0      119.33      142.88      8.80 o 
   3   4   0      836.36      820.36     23.59 o 
   4   4   0     1829.23     1856.34     26.55 o 
   5   4   0     2199.64     2132.32     45.86 o 
   6   4   0       59.57       67.42     11.08 o 
   7   4   0      116.57      131.95     14.24 o 
   8   4   0        5.12       15.97      9.38 o 
   9   4   0      591.65      564.88     28.24 o 
  10   4   0       24.24       42.54     33.82 o 
   1   5   0      382.22      451.76     20.99 o 
   2   5   0     1983.32     1979.44     34.30 o 
   3   5   0      361.44      343.00     16.33 o 
   4   5   0      393.22      411.89     15.88 o 
   5   5   0     1224.82     1256.29     56.39 o 
   6   5   0      104.85       84.02     10.32 o 
   7   5   0       22.03       19.37     14.17 o 
   8   5   0      131.71      128.76     21.91 o 
   9   5   0      149.05      183.08     24.20 o 
   0   6   0     6150.49     6353.72     95.20 o 
   1   6   0      698.08      691.03     22.62 o 
   2   6   0      326.68      342.03     16.04 o 
   3   6   0     1237.60     1191.23     29.21 o 
   4   6   0     2242.93     2286.18     46.10 o 
   5   6   0        4.76        9.28      7.26 o 
   6   6   0       19.38       62.35     14.95 o 
   7   6   0       80.32     1892.50   1515.23 o 
   8   6   0      197.56      213.75     25.78 o 
   1   7   0     1358.33     1343.52     31.85 o 
   2   7   0        3.37       19.61      8.85 o 
   3   7   0     1186.90     1185.27     32.07 o 
   4   7   0       10.73       12.14      9.30 o 
   5   7   0       21.29       43.06     11.27 o 
   6   7   0      164.54     1454.34   1296.61 o 
   7   7   0      858.96     1024.82     47.66 o 
   8   7   0      147.69      179.52     26.88 o 
   0   8   0      458.19      444.72     38.44 o 
   1   8   0      546.31      520.40     21.32 o 
   2   8   0        8.31       31.03     16.12 o 
   3   8   0      502.66      531.75     23.52 o 
   4   8   0        2.10       18.69     14.58 o 
   5   8   0      660.58      735.51     36.37 o 
   6   8   0       16.13        5.88     15.73 o 
   7   8   0       77.26       93.39     27.57 o 
   1   9   0        2.03       61.34     20.11 o 
   2   9   0     1001.54      963.54     37.53 o 
   3   9   0       89.32       80.51     13.67 o 
   4   9   0      233.21      238.99     21.05 o 
   5   9   0        1.07       31.52     15.94 o 
   6   9   0      379.28      333.69     31.42 o 
   0  10   0      177.01      179.66     32.95 o 
   1  10   0       69.39       95.14     20.77 o 
   2  10   0       41.95       18.64     21.64 o 
   3  10   0      152.10      172.51     25.10 o 
   4  10   0       93.18      103.96     31.17 o 
   2   0   1     7959.54     8357.33     60.90 o 
   4   0   1      880.73      975.67     24.20 o 
   6   0   1     1415.26     1444.56     52.33 o 
   8   0   1      230.31      210.62     21.32 o 
  10   0   1      598.79      524.25     51.69 o 
   1   1   1     4721.79     4920.42     75.11 o 
   2   1   1     1354.14     1233.10     16.36 o 
   3   1   1      399.10      430.16     11.19 o 
   4   1   1      778.89      756.72     14.54 o 
   5   1   1     1719.86     1792.13     30.08 o 
   6   1   1       98.67      109.30      9.05 o 
   7   1   1      492.15      505.94     18.49 o 
   8   1   1      256.26      279.27     15.79 o 
   9   1   1      899.26      892.30     32.73 o 
  10   1   1       48.85       66.50     23.05 o 
   1   2   1     4176.82     4402.92    110.49 o 
   2   2   1     3107.31     2952.94     25.62 o 
   3   2   1     1854.04     1852.29     35.61 o 
   4   2   1      128.19      122.04     12.39 o 
   5   2   1      440.71      522.87     32.70 o 
   6   2   1     1971.35     2002.36     35.29 o 
   7   2   1      987.18      975.39     25.31 o 
   8   2   1      266.97      269.27     15.85 o 
   9   2   1       14.22        2.35     11.31 o 
  10   2   1       67.87       76.73     15.80 o 
   0   3   1     2619.78     2581.76     35.32 o 
   1   3   1     1080.27     1079.55     25.67 o 
   2   3   1     1530.22     1607.06     58.65 o 
   3   3   1      172.30      175.49      6.22 o 
   4   3   1     5650.01     5789.06     66.35 o 
   5   3   1      120.17      125.44      8.81 o 
   6   3   1      891.57      877.95     21.97 o 
   7   3   1       44.21       55.64      8.95 o 
   8   3   1      128.79      155.52     15.04 o 
   9   3   1        6.70        2.91     10.88 o 
  10   3   1      372.39      383.70     26.37 o 
   1   4   1     3286.42     3182.70     49.17 o 
   2   4   1     1403.84     1443.06     24.95 o 
   3   4   1     3215.73     3292.58     70.18 o 
   4   4   1      239.04      315.92     32.14 o 
   5   4   1      955.03     1027.58     56.44 o 
   6   4   1     1204.89     1202.49     26.27 o 
   7   4   1      307.71      295.42     19.41 o 
   8   4   1      106.05      105.18     15.68 o 
   9   4   1       17.24       13.90     11.87 o 
   0   5   1     2332.41     2511.74     94.47 o 
   1   5   1     1739.00     1700.41     25.62 o 
   2   5   1      427.82      504.70     15.88 o 
   3   5   1      140.64      160.69     10.06 o 
   4   5   1      528.02      540.23     17.14 o 
   5   5   1     2267.80     2385.00     48.34 o 
   6   5   1       14.31        9.48      8.37 o 
   7   5   1       52.11       44.52     15.80 o 
   8   5   1      406.48      434.91     50.86 o 
   9   5   1      471.67      474.55     34.26 o 
   1   6   1      285.32      272.97     11.31 o 
   2   6   1     2589.71     2602.13     46.65 o 
   3   6   1       32.58       69.51     13.49 o 
   4   6   1     1122.80     1099.97     30.93 o 
   5   6   1       46.69       33.92     17.88 o 
   6   6   1      655.97      627.02     25.84 o 
   7   6   1       55.81      561.94    304.21 o 
   8   6   1      256.22      249.81     27.66 o 
   0   7   1      894.31      886.24     62.26 o 
   1   7   1      506.65      526.91     19.66 o 
   2   7   1      177.25      163.78     12.73 o 
   3   7   1       72.82       70.37     11.41 o 
   4   7   1        0.98       12.57      9.49 o 
   5   7   1      479.70      452.69     28.72 o 
   6   7   1      240.61      208.27     23.60 o 
   7   7   1       91.48       94.75     21.81 o 
   8   7   1      193.07      242.18     28.60 o 
   1   8   1      860.47      817.40     33.70 o 
   2   8   1      106.92      124.12     13.12 o 
   3   8   1      176.98      183.30     15.41 o 
   4   8   1       37.13       48.81     11.30 o 
   5   8   1      214.60      217.59     30.61 o 
   6   8   1      234.55      206.54     25.37 o 
   7   8   1      273.67      318.90     31.65 o 
   0   9   1     1082.94     1137.39     62.85 o 
   1   9   1      222.25      183.27     21.75 o 
   2   9   1       52.09       79.40     12.38 o 
   3   9   1       52.14       62.44     15.33 o 
   4   9   1     1047.19      991.97     36.84 o 
   5   9   1       30.57       35.04     15.08 o 
   6   9   1      200.58      186.02     26.08 o 
   1  10   1      471.44      548.84     35.06 o 
   2  10   1       32.09       49.12     17.10 o 
   3  10   1      630.13      639.77     38.11 o 
   4  10   1        1.29       17.16     17.39 o 
   0   0   2    35424.91    35338.35    223.49 o 
   2   0   2    15508.11    16044.78    125.55 o 
   4   0   2     8793.63     9029.28    117.44 o 
   6   0   2     1485.02     1485.25     42.58 o 
   8   0   2      436.27      474.46     29.64 o 
  10   0   2      871.60     1030.21     95.15 o 
   1   1   2     5644.70     5576.79     76.97 o 
   2   1   2     4656.40     4290.63     42.39 o 
   3   1   2     2622.99     2702.29     31.84 o 
   4   1   2     1033.20     1018.33     17.38 o 
   5   1   2     1389.94     1460.64     25.63 o 
   6   1   2      152.56      135.65      9.91 o 
   7   1   2     1040.19     1054.35     27.43 o 
   8   1   2       95.93       87.72     11.76 o 
   9   1   2      135.50      103.84     14.17 o 
  10   1   2      412.99      409.80     27.30 o 
   0   2   2      376.35      459.74     18.92 o 
   1   2   2     5671.90     6311.71     60.44 o 
   2   2   2     3688.71     3887.84     45.21 o 
   3   2   2      542.31      530.29     11.71 o 
   4   2   2      834.61      788.92     17.54 o 
   5   2   2     2892.96     2858.15     41.05 o 
   6   2   2      163.59      170.34     10.57 o 
   7   2   2       19.98       24.54      8.10 o 
   8   2   2      264.55      278.18     16.58 o 
   9   2   2      522.18      552.17     46.68 o 
  10   2   2      104.64      126.94     18.88 o 
   1   3   2      106.24      132.39      6.54 o 
   2   3   2     4780.62     4841.73     48.70 o 
   3   3   2     1466.02     1348.25     20.63 o 
   4   3   2      575.69      545.19     32.32 o 
   5   3   2       50.44       50.51      6.73 o 
   6   3   2     2425.65     2454.06     45.64 o 
   7   3   2       15.81       34.37      8.54 o 
   8   3   2      477.09      474.75     21.93 o 
   9   3   2      164.33      197.23     19.51 o 
  10   3   2      250.12      230.59     24.08 o 
   0   4   2     2297.03     2483.44     66.83 o 
   1   4   2     4038.46     4124.99     51.96 o 
   2   4   2     1368.76     1444.66     29.09 o 
   3   4   2      488.06      444.91     12.94 o 
   4   4   2     1110.18     1057.54     16.17 o 
   5   4   2     2240.32     2123.89     34.56 o 
   6   4   2       72.49       67.25      9.06 o 
   7   4   2       54.56       77.37     10.10 o 
   8   4   2       64.05      100.06     34.25 o 
   9   4   2      608.22      646.57     44.62 o 
   1   5   2     1567.81     1566.13     29.21 o 
   2   5   2      987.81      902.58     21.53 o 
   3   5   2      861.35      833.75     21.10 o 
   4   5   2       97.59       83.04     10.60 o 
   5   5   2      799.71      831.25     27.62 o 
   6   5   2      384.00      381.86     20.01 o 
   7   5   2      258.86      285.29     18.51 o 
   8   5   2       50.99       85.78     19.17 o 
   9   5   2       88.58       74.93     21.48 o 
   0   6   2     5268.25     5244.89    134.74 o 
   1   6   2      247.76      254.78     16.81 o 
   2   6   2        2.93       13.15     13.56 o 
   3   6   2      283.97      287.57     26.93 o 
   4   6   2     1384.70     1432.71     57.52 o 
   5   6   2      313.79      323.58     24.15 o 
   6   6   2      216.83      194.68     16.72 o 
   7   6   2      375.56     1051.01    433.41 o 
   8   6   2      309.62      352.32     31.13 o 
   1   7   2      715.14      674.50     20.58 o 
   2   7   2      140.64      132.45     12.02 o 
   3   7   2      962.67      949.79     28.69 o 
   4   7   2      102.51      111.85     12.81 o 
   5   7   2      499.48      499.60     29.12 o 
   6   7   2      265.90      251.82     31.97 o 
   7   7   2      527.19      599.61     37.12 o 
   8   7   2       30.23       11.44     26.01 o 
   0   8   2      421.29      372.49     22.13 o 
   1   8   2      347.27      312.26     18.14 o 
   2   8   2      336.74      334.35     18.52 o 
   3   8   2      335.84      327.06     19.97 o 
   4   8   2      303.03      290.05     19.18 o 
   5   8   2      569.91      571.97     33.08 o 
   6   8   2        8.76        1.85     18.72 o 
   7   8   2       70.56       75.65     22.62 o 
   1   9   2       24.94       24.54     11.96 o 
   2   9   2      985.70      975.09     34.43 o 
   3   9   2       74.33      115.87     15.15 o 
   4   9   2       63.52      123.05     21.40 o 
   5   9   2        7.97       55.31     20.61 o 
   0  10   2       88.45      137.47     29.58 o 
   1  10   2      180.54      232.96     26.55 o 
   2  10   2        3.25       17.10     19.17 o 
   3  10   2       92.21      139.13     28.69 o 
   2   0   3    11983.62    12161.47    102.52 o 
   4   0   3     3914.86     3963.24     63.99 o 
   6   0   3     1729.84     1648.09     45.24 o 
   8   0   3      379.25      401.74     26.90 o 
  10   0   3       92.34       85.64     20.90 o 
   0   1   3     4438.32     4111.49     65.03 o 
   1   1   3     1266.58     1235.21     15.65 o 
   2   1   3      297.24      356.76     12.12 o 
   3   1   3     4721.53     5045.31     42.29 o 
   4   1   3     1266.64     1234.34     20.06 o 
   5   1   3     1938.02     1885.87     30.55 o 
   6   1   3      187.70      197.71     11.39 o 
   7   1   3      293.30      307.10     23.31 o 
   8   1   3      628.43      606.21     25.29 o 
   9   1   3      428.91      441.39     22.44 o 
  10   1   3      101.20       93.07     16.15 o 
   1   2   3     3453.54     3450.95     39.26 o 
   2   2   3      426.31      490.06     11.13 o 
   3   2   3     5962.38     5875.01     63.31 o 
   4   2   3      130.61      118.84      7.87 o 
   5   2   3      162.29      138.32      9.65 o 
   6   2   3      397.57      404.28     15.01 o 
   7   2   3     1188.87     1226.36     34.50 o 
   8   2   3      368.77      361.77     18.29 o 
   9   2   3       19.33       22.47     10.16 o 
  10   2   3      220.69      189.42     33.15 o 
   0   3   3     6933.73     6888.63    111.25 o 
   1   3   3      904.23      917.26     19.85 o 
   2   3   3     2961.47     3171.25     39.61 o 
   3   3   3      273.65      267.32      7.03 o 
   4   3   3     1966.78     1883.15     31.77 o 
   5   3   3       60.94       68.48      8.65 o 
   6   3   3       86.98      106.66     10.45 o 
   7   3   3       56.25       57.29     10.51 o 
   8   3   3      818.52      807.26     38.84 o 
   9   3   3        7.17        1.34     13.09 o 
  10   3   3      181.42      242.96     63.79 o 
   1   4   3     1015.13     1067.83     21.26 o 
   2   4   3     1309.39     1440.50     26.60 o 
   3   4   3      618.25      618.14     23.43 o 
   4   4   3      374.18      367.66     11.49 o 
   5   4   3      167.18      178.20     13.33 o 
   6   4   3      234.44      223.46     19.62 o 
   7   4   3      741.85      660.13     24.35 o 
   8   4   3      320.54      285.33     30.48 o 
   9   4   3       66.91       95.97     30.17 o 
   0   5   3     1203.84     1230.03     43.91 o 
   1   5   3      610.84      613.63     17.56 o 
   2   5   3      485.06      436.78     14.98 o 
   3   5   3     1053.57     1039.58     24.20 o 
   4   5   3     1023.73      969.37     22.42 o 
   5   5   3      634.46      627.27     24.12 o 
   6   5   3       38.44       48.98     12.58 o 
   7   5   3      119.19      132.39     15.96 o 
   8   5   3      136.28      132.88     21.30 o 
   9   5   3      442.47      437.22     35.72 o 
   1   6   3      141.66      129.03     12.85 o 
   2   6   3     2279.98     2252.55     44.17 o 
   3   6   3       46.65       75.22      9.44 o 
   4   6   3      359.20      324.08     18.94 o 
   5   6   3       98.47      112.78     16.02 o 
   6   6   3      680.79      659.43     27.99 o 
   7   6   3       13.75       29.57     13.07 o 
   8   6   3      424.80      422.71     34.17 o 
   0   7   3      411.90      322.15     19.70 o 
   1   7   3     1054.53     1053.92     25.35 o 
   2   7   3       58.20       58.61     10.19 o 
   3   7   3      496.24      506.54     22.05 o 
   4   7   3      559.36      560.10     30.34 o 
   5   7   3     1044.39     1058.86     46.74 o 
   6   7   3      143.34      168.29     19.00 o 
   7   7   3       38.75       70.55     22.48 o 
   1   8   3      180.73      182.26     12.49 o 
   2   8   3       52.06       69.78     13.23 o 
   3   8   3      669.09      603.75     25.52 o 
   4   8   3       21.58       32.26     14.77 o 
   5   8   3      186.98      168.11     23.00 o 
   6   8   3      186.92      190.30     20.80 o 
   0   9   3     2051.89     2136.42     92.81 o 
   1   9   3      177.55      173.67     17.03 o 
   2   9   3       95.74      106.02     14.61 o 
   3   9   3        9.63       33.13     12.05 o 
   4   9   3      734.42      669.56     40.41 o 
   5   9   3       46.87       66.00     18.85 o 
   1  10   3      197.93      191.30     24.95 o 
   2  10   3       68.15       82.08     19.64 o 
   3  10   3      161.84      140.50     30.72 o 
   0   0   4     1889.45     1830.40     55.51 o 
   2   0   4      196.33      190.30     21.28 o 
   4   0   4     9133.81     9710.16    126.08 o 
   6   0   4      982.68      983.41     39.77 o 
   8   0   4      291.52      284.02     23.21 o 
  10   0   4      361.56      324.35     30.57 o 
   1   1   4     1334.65     1331.58     19.82 o 
   2   1   4      784.24      817.52     26.22 o 
   3   1   4     3962.06     3972.88     38.94 o 
   4   1   4      477.87      465.54     11.35 o 
   5   1   4      420.11      427.36     13.39 o 
   6   1   4      542.23      492.99     17.24 o 
   7   1   4      752.12      684.32     23.13 o 
   8   1   4      268.59      259.51     21.70 o 
   9   1   4      116.34      119.60     14.46 o 
  10   1   4       23.37       43.34     12.60 o 
   0   2   4     2731.93     2505.39    111.82 o 
   1   2   4     3305.50     3457.34     90.65 o 
   2   2   4      249.61      262.86     16.08 o 
   3   2   4      373.47      389.68     10.47 o 
   4   2   4      938.06      909.67     20.78 o 
   5   2   4      216.23      196.89     12.18 o 
   6   2   4      280.78      274.91     15.17 o 
   7   2   4      507.70      477.79     23.93 o 
   8   2   4      549.87      506.11     23.95 o 
   9   2   4      613.63      548.02     28.17 o 
  10   2   4       20.55       -0.62     17.66 o 
   1   3   4      505.12      528.29     29.86 o 
   2   3   4     9442.81     9408.92     96.52 o 
   3   3   4      434.80      447.60     10.58 o 
   4   3   4      636.37      595.14     17.02 o 
   5   3   4       13.59        7.24      6.48 o 
   6   3   4      799.38      810.21     39.23 o 
   7   3   4       80.29      104.56     11.68 o 
   8   3   4      399.31      373.37     21.70 o 
   9   3   4       98.91       97.38     15.60 o 
   0   4   4      716.43      688.11     28.73 o 
   1   4   4     3637.39     3487.10     55.31 o 
   2   4   4      580.36      560.56     16.57 o 
   3   4   4      519.59      452.90     11.67 o 
   4   4   4       69.61       73.22      7.44 o 
   5   4   4     1332.38     1311.00     30.03 o 
   6   4   4       23.14       34.00     11.01 o 
   7   4   4       11.60        6.21      9.73 o 
   8   4   4      452.75      389.96     21.72 o 
   9   4   4      482.27      494.96     40.59 o 
   1   5   4     1735.28     1702.84     33.51 o 
   2   5   4      249.87      234.77     13.15 o 
   3   5   4      485.73      459.32     19.29 o 
   4   5   4       42.44       62.15     13.78 o 
   5   5   4      169.57      158.74     15.61 o 
   6   5   4      537.06      548.27     26.07 o 
   7   5   4      990.16     1023.99     36.77 o 
   8   5   4        5.76       31.37     18.87 o 
   9   5   4       52.62       87.27     21.11 o 
   0   6   4     1041.11     1061.50     62.89 o 
   1   6   4      163.81      174.63     13.37 o 
   2   6   4       60.23       60.48      9.77 o 
   3   6   4      231.91      211.15     14.17 o 
   4   6   4     1257.22     1275.17     42.88 o 
   5   6   4       99.33       91.44     14.40 o 
   6   6   4      695.59      632.14     32.43 o 
   7   6   4      126.47      136.96     18.18 o 
   8   6   4      250.19      232.69     29.23 o 
   1   7   4      315.77      328.59     14.94 o 
   2   7   4      518.48      487.45     21.45 o 
   3   7   4      842.92      809.20     27.42 o 
   4   7   4       93.83      113.72     28.05 o 
   5   7   4      564.48      542.45     37.53 o 
   6   7   4      123.92      144.16     18.71 o 
   7   7   4      205.84      162.97     26.44 o 
   0   8   4      769.25      716.09     31.82 o 
   1   8   4      349.21      349.15     17.38 o 
   2   8   4        4.63        3.23      9.83 o 
   3   8   4      106.95      122.72     15.70 o 
   4   8   4      490.13      495.49     32.61 o 
   5   8   4      240.34      217.92     25.19 o 
   6   8   4       69.22      116.40     27.11 o 
   1   9   4       27.07       37.17     12.66 o 
   2   9   4      869.03      798.90     32.81 o 
   3   9   4        2.21       23.30     21.45 o 
   4   9   4        6.87       28.76     28.07 o 
   5   9   4        2.63      175.91    120.86 o 
   0  10   4      136.50      179.32     39.92 o 
   1  10   4      358.61      390.26     30.02 o 
   2  10   4       67.79       25.20     18.17 o 
   2   0   5     7935.87     7840.82    213.61 o 
   4   0   5      730.37      688.07     19.57 o 
   6   0   5      965.15      910.08     43.29 o 
   8   0   5      402.54      344.00     37.61 o 
  10   0   5      128.23      107.46     31.81 o 
   0   1   5     3407.94     3339.09     71.04 o 
   1   1   5      464.38      502.77     18.64 o 
   2   1   5      953.91     1058.86     46.33 o 
   3   1   5     2495.13     2889.90    228.10 o 
   4   1   5     1574.57     1477.36     22.17 o 
   5   1   5     1230.25     1136.05     44.87 o 
   6   1   5      352.96      303.51     16.37 o 
   7   1   5      238.48      264.23     30.87 o 
   8   1   5      266.11      241.86     15.95 o 
   9   1   5      256.84      290.26     25.86 o 
   1   2   5     1591.09     1538.11     35.89 o 
   2   2   5      653.65      621.41     16.76 o 
   3   2   5     3621.05     3500.36     43.66 o 
   4   2   5       32.60       37.57      4.30 o 
   5   2   5      422.11      376.06     19.54 o 
   6   2   5      113.99      119.68     15.79 o 
   7   2   5     1115.20     1095.92     33.39 o 
   8   2   5       39.49       23.37     10.96 o 
   9   2   5       16.65       14.49     15.04 o 
   0   3   5     7254.18     7279.68    140.59 o 
   1   3   5      236.21      247.52     21.54 o 
   2   3   5      253.64      307.77     23.96 o 
   3   3   5      177.39      177.33      9.66 o 
   4   3   5      860.94      829.31     21.76 o 
   5   3   5       37.97       41.80     13.28 o 
   6   3   5      254.20      244.19     18.85 o 
   7   3   5       64.70       94.89     13.02 o 
   8   3   5     1126.75      989.30     43.55 o 
   9   3   5        3.14       25.19     29.80 o 
   1   4   5      363.01      342.15     15.12 o 
   2   4   5     1176.06     1160.34     28.82 o 
   3   4   5      991.95     1003.83     27.94 o 
   4   4   5      134.88      132.48     14.72 o 
   5   4   5       73.52       91.86     13.22 o 
   6   4   5        1.72        2.74      7.10 o 
   7   4   5      917.90      907.28     32.40 o 
   8   4   5      116.76      121.69     34.62 o 
   9   4   5       14.70      122.05     73.19 o 
   0   5   5      359.60      382.18     25.60 o 
   1   5   5      705.68      751.59     25.22 o 
   2   5   5       30.41       40.93     12.49 o 
   3   5   5      903.90      810.29     28.90 o 
   4   5   5      529.60      563.85     46.34 o 
   5   5   5      398.48      406.72     21.10 o 
   6   5   5      161.58      160.58     17.22 o 
   7   5   5      132.38      107.46     16.48 o 
   8   5   5      111.31      117.28     18.62 o 
   1   6   5      124.72      125.60     12.02 o 
   2   6   5     2155.43     2089.66     45.90 o 
   3   6   5      193.69      173.39     21.12 o 
   4   6   5       32.19       52.12     13.34 o 
   5   6   5      139.30      183.59     27.60 o 
   6   6   5      870.52      855.42     34.93 o 
   7   6   5       70.81       50.19     16.40 o 
   8   6   5      118.16      122.18     32.69 o 
   0   7   5       66.80       53.78     13.76 o 
   1   7   5      920.41      859.94     29.82 o 
   2   7   5      221.60      229.21     18.05 o 
   3   7   5      497.91      457.35     20.94 o 
   4   7   5      197.32      249.01     22.34 o 
   5   7   5      581.90      608.77     29.70 o 
   6   7   5      129.83      118.15     18.99 o 
   7   7   5        4.02        4.19     12.73 o 
   1   8   5      172.20      170.82     13.63 o 
   2   8   5      110.47      130.54     14.58 o 
   3   8   5      582.38      542.31     32.01 o 
   4   8   5       11.63       34.47     42.71 o 
   5   8   5       47.23       46.67     18.95 o 
   6   8   5       66.66       82.80     23.48 o 
   0   9   5      868.73      790.19     39.94 o 
   1   9   5       28.68       20.35     11.63 o 
   2   9   5      267.21      249.97     21.47 o 
   3   9   5       87.54       70.24     25.88 o 
   4   9   5      383.05      401.87     33.57 o 
   1  10   5       80.62      112.57     22.19 o 
   0   0   6      619.69      589.71     43.13 o 
   2   0   6      829.43      950.02     61.48 o 
   4   0   6     1946.81     1804.86     64.37 o 
   6   0   6     2150.99     2126.45     83.02 o 
   8   0   6      474.85      477.79     45.27 o 
   1   1   6      452.26      370.10     14.86 o 
   2   1   6     1931.76     1999.64     47.90 o 
   3   1   6     2039.95     2049.21     48.60 o 
   4   1   6      127.48      135.41     10.95 o 
   5   1   6       91.23      118.59     14.78 o 
   6   1   6      956.20      851.47     35.03 o 
   7   1   6      917.20      877.23     39.15 o 
   8   1   6       14.93       27.77     15.75 o 
   9   1   6       21.55       10.33     19.27 o 
   0   2   6      991.13     1057.50     72.29 o 
   1   2   6     2630.09     2542.35     40.48 o 
   2   2   6      263.06      271.10     21.51 o 
   3   2   6     1194.60     1133.12     47.57 o 
   4   2   6      538.36      465.34     12.51 o 
   5   2   6      435.33      502.43     28.93 o 
   6   2   6      128.07       95.29     16.15 o 
   7   2   6      433.06      345.14     26.82 o 
   8   2   6      363.70      361.82     28.09 o 
   9   2   6      189.62      223.96     26.17 o 
   1   3   6      155.86      153.55      9.87 o 
   2   3   6     3611.30     3558.83     52.22 o 
   3   3   6      219.00      187.68     17.89 o 
   4   3   6      213.40      216.66     16.06 o 
   5   3   6      251.00      242.45     22.51 o 
   6   3   6      299.85      255.36     16.06 o 
   7   3   6       97.34      103.28     17.80 o 
   8   3   6      144.22      170.44     21.57 o 
   9   3   6        8.81       19.77     28.38 o 
   0   4   6      135.91      121.35     22.46 o 
   1   4   6      869.52      860.09     24.48 o 
   2   4   6      157.50      166.05     11.75 o 
   3   4   6     1300.32     1289.83     28.33 o 
   4   4   6       38.01       31.31      9.65 o 
   5   4   6      556.79      542.04     28.10 o 
   6   4   6        6.06       17.18     12.58 o 
   7   4   6       21.38       26.60     16.22 o 
   8   4   6      358.22      365.66     53.71 o 
   1   5   6      323.60      317.72     18.13 o 
   2   5   6      218.39      229.64     13.75 o 
   3   5   6      620.57      627.09     21.41 o 
   4   5   6       80.08       71.00      9.55 o 
   5   5   6       47.39       59.36     12.08 o 
   6   5   6      286.51      275.34     21.35 o 
   7   5   6      664.84      618.28     37.94 o 
   8   5   6       65.43       54.58     21.23 o 
   0   6   6      624.99      715.25     40.88 o 
   1   6   6      103.77      119.20     14.76 o 
   2   6   6      394.73      366.66     19.30 o 
   3   6   6      335.09      315.46     17.23 o 
   4   6   6     1167.15     1070.51     40.96 o 
   5   6   6       76.78     1596.63   1246.55 o 
   6   6   6      180.97      141.43     18.89 o 
   7   6   6        4.56       -7.75     13.67 o 
   1   7   6      435.22      439.17     22.61 o 
   2   7   6      400.83      375.04     22.09 o 
   3   7   6      790.62      800.80     35.23 o 
   4   7   6       69.77       90.92     18.47 o 
   5   7   6      101.89       96.55     17.09 o 
   6   7   6       55.08       63.98     16.35 o 
   0   8   6      603.57      594.53     37.42 o 
   1   8   6      371.01      389.65     22.95 o 
   2   8   6       21.82       39.34     12.71 o 
   3   8   6      121.77      127.07     19.74 o 
   4   8   6      330.39      325.94     29.78 o 
   5   8   6      113.72      135.72     24.43 o 
   1   9   6        3.19       29.30     13.37 o 
   2   9   6      431.07      429.04     33.12 o 
   3   9   6       34.49       51.00     21.84 o 
   2   0   7     3307.80     3237.41     86.82 o 
   4   0   7      759.76      691.15     33.60 o 
   6   0   7      778.98      797.13     52.27 o 
   8   0   7      200.72      171.88     54.16 o 
   0   1   7     1680.79     1752.17     58.55 o 
   1   1   7     1193.82     1016.86     31.62 o 
   2   1   7       95.76      129.54     18.59 o 
   3   1   7      278.41      294.87     26.29 o 
   4   1   7      106.19      117.37     13.05 o 
   5   1   7      461.04      451.97     19.14 o 
   6   1   7      602.59      576.43     31.78 o 
   7   1   7       98.98       92.62     18.09 o 
   8   1   7      199.22      204.66     25.47 o 
   9   1   7      334.89      308.91     32.77 o 
   1   2   7      516.70      486.40     13.56 o 
   2   2   7      866.76      823.35     30.69 o 
   3   2   7     1059.72     1014.99     35.99 o 
   4   2   7      117.15      118.51     12.16 o 
   5   2   7      667.62      644.28     31.46 o 
   6   2   7       97.65       95.74     17.54 o 
   7   2   7      452.95     2038.43   3127.08 o 
   8   2   7        7.62       43.30     17.36 o 
   0   3   7     2512.96     2329.35     62.81 o 
   1   3   7       84.16       85.54      8.87 o 
   2   3   7     1046.21      989.33     26.06 o 
   3   3   7       12.50       31.82      8.97 o 
   4   3   7     2070.69     2058.65     96.35 o 
   5   3   7        2.55       11.05     10.78 o 
   6   3   7      301.79      342.67     24.73 o 
   7   3   7      116.96       91.94     16.95 o 
   8   3   7      286.41      271.43     54.94 o 
   1   4   7      739.60      728.91     23.33 o 
   2   4   7      147.78      154.54     17.51 o 
   3   4   7      917.59      965.32     31.34 o 
   4   4   7       59.48       64.29      9.03 o 
   5   4   7       55.90       67.18     13.65 o 
   6   4   7       32.20       11.17     23.97 o 
   7   4   7      667.18      735.15     51.32 o 
   8   4   7       59.98      126.19     33.08 o 
   0   5   7      144.76      130.69     36.71 o 
   1   5   7      947.72      946.74     30.10 o 
   2   5   7       58.68       59.80     10.74 o 
   3   5   7      186.05      174.31     14.52 o 
   4   5   7      110.66      191.42     35.42 o 
   5   5   7      361.00      454.67     30.55 o 
   6   5   7      185.30      124.96     24.75 o 
   7   5   7       95.98       99.78     28.81 o 
   1   6   7      180.29      192.14     16.82 o 
   2   6   7     1835.68     1719.26     45.09 o 
   3   6   7       88.17       96.20     14.72 o 
   4   6   7       42.39        8.29     18.64 o 
   5   6   7       55.87       77.68     14.17 o 
   6   6   7      426.82      454.73     37.84 o 
   7   6   7       22.81       59.69     26.57 o 
   0   7   7       89.97       78.44     23.53 o 
   1   7   7      509.08      468.06     24.93 o 
   2   7   7        6.09       37.53     11.89 o 
   3   7   7      132.68      121.85     18.43 o 
   4   7   7      172.42      193.61     25.16 o 
   5   7   7      130.09      130.50     25.18 o 
   6   7   7      110.69      113.52     26.65 o 
   1   8   7      203.37      182.64     18.66 o 
   2   8   7      253.21      248.43     20.52 o 
   3   8   7      134.75      114.54     22.60 o 
   4   8   7       57.14       92.21     20.19 o 
   0   9   7      228.05      171.38     32.14 o 
   1   9   7       82.57      101.08     18.41 o 
   2   9   7       27.72       90.55     20.16 o 
   0   0   8     2212.68     2154.37    106.98 o 
   2   0   8      296.94      297.58     25.05 o 
   4   0   8      817.59      799.79     45.38 o 
   6   0   8      496.94      507.30     46.90 o 
   8   0   8      295.12      305.49     45.79 o 
   1   1   8      269.64      259.54     20.89 o 
   2   1   8      930.17      943.45     30.85 o 
   3   1   8      597.30      626.25     31.12 o 
   4   1   8       85.26      103.77     21.56 o 
   5   1   8        3.17       -0.07     14.55 o 
   6   1   8      338.02      326.73     28.77 o 
   7   1   8      572.44      567.76     35.58 o 
   8   1   8      103.55      114.77     23.49 o 
   0   2   8      671.97      677.22     25.26 o 
   1   2   8     1141.51     1088.69     43.54 o 
   2   2   8      240.47      198.78     19.16 o 
   3   2   8     1026.12      933.18     38.02 o 
   4   2   8      468.09      412.74     22.59 o 
   5   2   8      702.87      756.42     36.75 o 
   6   2   8       49.76       28.09     16.70 o 
   7   2   8       43.24       37.39     16.47 o 
   8   2   8      185.56      190.10     25.88 o 
   1   3   8       17.54       23.26      9.64 o 
   2   3   8     1119.73     1133.76     40.91 o 
   3   3   8      217.25      217.89     22.63 o 
   4   3   8      210.01      256.13     31.30 o 
   5   3   8       97.72       99.54     26.18 o 
   6   3   8      309.23      311.14     36.28 o 
   7   3   8       13.74       33.00     23.28 o 
   8   3   8       90.39      151.09     24.68 o 
   0   4   8       38.40       58.92     21.11 o 
   1   4   8      174.87      180.81     18.38 o 
   2   4   8      214.07      209.49     15.45 o 
   3   4   8      732.48      705.70     31.06 o 
   4   4   8      229.28      198.03     24.06 o 
   5   4   8      494.73      482.38     27.83 o 
   6   4   8        0.19       46.70     39.30 o 
   7   4   8       45.42       66.42     26.09 o 
   1   5   8        6.36        9.67     12.42 o 
   2   5   8      200.53      162.34     23.08 o 
   3   5   8      647.91      639.70     23.39 o 
   4   5   8        6.64       16.20     11.99 o 
   5   5   8       74.56       54.54     20.11 o 
   6   5   8      122.12      140.30     25.19 o 
   7   5   8      247.40      263.66     49.55 o 
   0   6   8     1356.04     1334.34     62.36 o 
   1   6   8      107.76       96.65     15.33 o 
   2   6   8       29.24       32.80     12.86 o 
   3   6   8       12.66        8.90     13.15 o 
   4   6   8      331.48      331.85     43.80 o 
   5   6   8       22.19       70.16     30.92 o 
   6   6   8      119.05      176.77     45.59 o 
   1   7   8      406.27      408.81     24.51 o 
   2   7   8      136.39      184.64     29.83 o 
   3   7   8      333.04      345.66     25.86 o 
   4   7   8        5.84       54.12     19.88 o 
   5   7   8       42.46        4.94     21.21 o 
   0   8   8      224.28      245.26     28.08 o 
   1   8   8      178.34      168.80     20.03 o 
   2   8   8       23.12       32.27     21.49 o 
   3   8   8       79.35       92.32     26.47 o 
   2   0   9     1169.27     1192.79     56.31 o 
   4   0   9      264.60      285.42     43.69 o 
   6   0   9      657.10      648.26     55.93 o 
   8   0   9      139.68      298.44     57.82 o 
   0   1   9      814.01      745.39     61.99 o 
   1   1   9     1362.83     1362.17     47.73 o 
   2   1   9      130.17      115.65     15.95 o 
   3   1   9       99.58      118.49     14.19 o 
   4   1   9      129.06      132.96     15.11 o 
   5   1   9      484.06      495.59     25.63 o 
   6   1   9      158.88      135.66     17.18 o 
   7   1   9       17.24       43.76     19.53 o 
   1   2   9      728.84      656.70     24.66 o 
   2   2   9      261.40      278.88     19.63 o 
   3   2   9       79.80       85.13     16.80 o 
   4   2   9       45.55       31.43     15.42 o 
   5   2   9      266.71      240.61     24.57 o 
   6   2   9      119.47      160.56     29.49 o 
   7   2   9      301.27      295.03     32.07 o 
   0   3   9     1174.23     1136.68     43.65 o 
   1   3   9       58.72       60.97     15.65 o 
   2   3   9       79.75       97.23     14.26 o 
   3   3   9       60.21       84.47     17.08 o 
   4   3   9     1494.02     1510.51     66.89 o 
   5   3   9       63.34       72.70     18.49 o 
   6   3   9      237.79      240.21     26.85 o 
   7   3   9       50.48      112.77     21.42 o 
   1   4   9      157.74      147.66     13.07 o 
   2   4   9      142.00      135.73     22.10 o 
   3   4   9      823.09      807.98     47.40 o 
   4   4   9       15.14       11.66     16.99 o 
   5   4   9      143.28      146.52     19.63 o 
   6   4   9      118.82      122.22     21.85 o 
   0   5   9        3.80      -12.39     15.43 o 
   1   5   9      457.14      400.66     23.32 o 
   2   5   9       68.27       81.83     16.57 o 
   3   5   9      111.19      124.25     20.97 o 
   4   5   9      186.47      237.21     29.24 o 
   5   5   9      214.04      214.20     31.40 o 
   6   5   9       13.18       52.63     33.12 o 
   1   6   9       74.20       66.97     14.20 o 
   2   6   9      711.60      636.61     59.25 o 
   3   6   9       25.70       25.57     25.22 o 
   4   6   9       26.56       71.19     24.58 o 
   5   6   9       59.23       69.60     26.23 o 
   0   7   9      191.97      175.91     37.27 o 
   1   7   9      231.59      233.04     37.54 o 
   2   7   9       85.69       96.47     23.74 o 
   3   7   9       72.72       81.95     21.30 o 
   4   7   9       52.36       96.66     23.13 o 
   1   8   9      190.90      173.72     24.05 o 
   0   0  10     1266.59     1284.15     94.93 o 
   2   0  10       74.96       94.95     22.95 o 
   4   0  10      129.73      104.73     24.77 o 
   6   0  10       34.43       15.08     29.19 o 
   1   1  10      226.31      244.77     21.95 o 
   2   1  10      195.42      222.61     22.44 o 
   3   1  10      336.81      339.69     23.36 o 
   4   1  10       32.67       18.82     12.81 o 
   5   1  10      196.56      215.47     21.75 o 
   6   1  10       64.55       83.87     22.13 o 
   7   1  10      116.44      112.26     27.67 o 
   0   2  10      178.61      176.45     29.34 o 
   1   2  10      229.75      236.62     17.92 o 
   2   2  10      118.38       76.76     16.39 o 
   3   2  10      196.89      170.40     21.89 o 
   4   2  10      564.83      563.56     54.88 o 
   5   2  10      414.02      442.53     34.79 o 
   6   2  10       60.76      112.41     24.57 o 
   1   3  10       83.54      130.95     17.98 o 
   2   3  10      728.37      721.63     32.72 o 
   3   3  10       54.75       76.51     15.90 o 
   4   3  10      125.82      133.07     26.52 o 
   5   3  10       24.56       45.10     30.96 o 
   6   3  10      313.54      400.73     34.23 o 
   0   4  10       49.61       84.85     26.41 o 
   1   4  10      295.21      287.22     22.47 o 
   2   4  10        4.59       34.00     15.33 o 
   3   4  10       95.74       77.91     20.96 o 
   4   4  10      211.51      216.45     26.21 o 
   5   4  10      205.40      205.62     21.65 o 
   6   4  10       26.13       30.83     18.65 o 
   1   5  10      442.15      422.38     31.71 o 
   2   5  10      106.70      139.79     19.50 o 
   3   5  10      219.53      288.86     28.94 o 
   4   5  10        4.79       -0.30     15.53 o 
   5   5  10       13.18       46.94     23.07 o 
   0   6  10      609.97      655.36     85.35 o 
   1   6  10       47.24       57.68     20.24 o 
   2   6  10       43.58       59.91     22.80 o 
   3   6  10       34.20       -6.11     17.72 o 
   4   6  10      244.19      249.38     31.06 o 
   1   7  10      176.69      190.86     27.92 o 
   2   7  10       25.05       84.29     23.14 o 
   2   0  11      379.73      428.48     41.88 o 
   4   0  11      124.37      158.54     29.45 o 
   6   0  11      300.58      380.97     60.92 o 
   0   1  11      179.08      199.22     37.23 o 
   1   1  11      421.84      474.36     30.59 o 
   2   1  11       59.70       87.17     17.23 o 
   3   1  11      117.83      116.47     18.30 o 
   4   1  11      233.19      258.32     23.65 o 
   5   1  11      405.05      441.35     29.43 o 
   6   1  11        8.39       24.62     20.47 o 
   1   2  11      201.47      169.30     24.61 o 
   2   2  11       47.99       33.21     18.14 o 
   3   2  11      150.67      179.88     21.86 o 
   4   2  11        4.92        2.12     16.20 o 
   5   2  11       68.23       85.83     18.84 o 
   0   3  11     1292.01     1174.00     71.85 o 
   1   3  11       83.87       70.96     19.57 o 
   2   3  11       43.23       52.34     13.02 o 
   3   3  11       43.48       68.21     16.32 o 
   4   3  11      354.36      358.97     55.39 o 
   5   3  11        8.92       39.89     89.18 o 
   1   4  11      242.20      213.48     26.93 o 
   2   4  11      143.13      145.48     18.84 o 
   3   4  11      260.29      247.14     31.27 o 
   4   4  11       10.19       20.98     18.31 o 
   0   5  11      353.31      402.58     48.20 o 
   1   5  11       61.66       50.31     24.35 o 
   2   5  11        6.54       14.85     26.96 o 
   3   5  11       52.61      109.44     25.11 o 
   1   6  11        6.09       68.01     23.77 o 
   0   0  12      409.14      548.61     71.62 o 
   2   0  12        4.33       29.50     37.61 o 
   4   0  12      271.45      275.42     39.10 o 
   1   1  12      303.75      291.66     28.43 o 
   2   1  12       73.69       95.22     19.65 o 
   3   1  12      149.66      215.76     31.32 o 
   4   1  12      214.25      204.81     40.31 o 
   0   2  12       35.32       73.92     32.97 o 
   1   2  12       50.73       27.41     20.49 o 
   2   2  12       70.12       54.69     19.02 o 
   3   2  12        3.41       -3.84     17.72 o 
   4   2  12      103.38      110.84     27.17 o 
   1   3  12       18.86       45.39     21.51 o 
   2   3  12      293.42      333.01     31.23 o 
   3   3  12       11.02       11.71     25.88 o 
   0   4  12       26.66       92.07     32.03 o 
   1   4  12      195.46      195.89     29.44 o 
   2   4  12       60.13       67.82     38.34 o 
   2   0  13      214.97      248.06     40.65 o 
   0   1  13       27.94       87.50     29.58 o 
   1   1  13       78.86      103.50     24.33 o 
   2   1  13        5.65       41.00     21.36 o 
   1   2  13       27.52      123.00     23.49 o 
   2   2  13       50.33       98.81     24.88 o 
                                                 
